# Supplementary material for: Benchmarking Non-Targeted Metabolomics Using Yeast-Derived Libraries
Source: Metabolites. 2021 Mar 10;11(3):160. doi: 10.3390/metabo11030160 (PMC7998801; doi:10.3390/metabo11030160)
Supplement: Supplementary file 1 [file metabolites-11-00160-s001.zip]

Archive with 1 entries (1 files):
- metabolites-1126089-supplementary.xlsx
