# Supplementary material for: Benchmarking Non-Targeted Metabolomics Using Yeast-Derived Libraries
Source: Metabolites. 2021 Mar 10;11(3):160. doi: 10.3390/metabo11030160 (PMC7998801; doi:10.3390/metabo11030160)
Supplement: Supplementary file 1 [file metabolites-11-00160-s001.zip › metabolites-1126089-supplementary.xlsx]

## Sheet: FinalMetaboliteList
name	sum formula	hmdb_id	status HMDB	ymdb_id	smiles	inchikey	kegg_id	direct_parent	kingdom	super_class	class	sub_class	molecular_framework	pathway_names	pathway_kegg	pathway_smpdb_id	disease_names	Measured in this study	Additional literature hits
1-Methylnicotinamide	C7H9N2O	HMDB0000699	quantified	YMDB00348	C[N+]1=CC=CC(=C1)C(N)=O	LDHMAVIPBRSVRG-UHFFFAOYSA-O	C02918	Nicotinamides	Organic compounds	Organoheterocyclic compounds	Pyridines and derivatives	Pyridinecarboxylic acids and derivatives	Aromatic heteromonocyclic compounds	Nicotinate and Nicotinamide Metabolism	map00760	SMP00048	Pellagra|Cirrhosis|Lung Cancer|Eosinophilic esophagitis|Autosomal dominant polycystic kidney disease	x
2-Hydroxyadenine	C5H5N5O	HMDB0000403	quantified	no_match	NC1=NC(O)=NC2=C1NC=N2	DRAVOWXCEBXPTN-UHFFFAOYSA-N		6-aminopurines	Organic compounds	Organoheterocyclic compounds	Imidazopyrimidines	Purines and purine derivatives	Aromatic heteropolycyclic compounds						x
2-Hydroxyglutarate	C5H8O5	HMDB0059655	quantified	YMDB00059	OC(CCC(O)=O)C(O)=O	HWXBTNAVRSUOJR-UHFFFAOYSA-N	C02630	Short-chain hydroxy acids and derivatives	Organic compounds	Organic acids and derivatives	Hydroxy acids and derivatives	Short-chain hydroxy acids and derivatives	Aliphatic acyclic compounds	The Oncogenic Action of Fumarate|The Oncogenic Action of Succinate|The oncogenic action of 2-hydroxyglutarate|The oncogenic action of L-2-hydroxyglutarate in Hydroxygluaricaciduria|The oncogenic action of D-2-hydroxyglutarate in Hydroxygluaricaciduria	NA|NA|NA|NA|NA	SMP02295|SMP02292|SMP02291|SMP02358|SMP02359	Colorectal cancer|Glutaric aciduria II|Eosinophilic esophagitis|D-2-hydroxyglutaric aciduria|L-2-Hydroxyglutaric aciduria|Cerebrotendinous xanthomatosis|D, L-2-hydroxyglutaric aciduria|3-Hydroxyacyl-CoA dehydrogenase deficiency|Deafness, Onychodystrophy, Osteodystrophy, Mental Retardation, and Seizures Syndrome	x
2-Phosphoglyceric acid	C3H7O7P	HMDB0000362	quantified	YMDB00675	OCC(OP(O)(O)=O)C(O)=O	GXIURPTVHJPJLF-UHFFFAOYSA-N		Sugar acids and derivatives	Organic compounds	Organic oxygen compounds	Organooxygen compounds	Carbohydrates and carbohydrate conjugates	Aliphatic acyclic compounds					x
3-Hydroxyanthranilic acid	C7H7NO3	HMDB0001476	quantified	YMDB00254	NC1=C(O)C=CC=C1C(O)=O	WJXSWCUQABXPFS-UHFFFAOYSA-N	C00632	Hydroxybenzoic acid derivatives	Organic compounds	Benzenoids	Benzene and substituted derivatives	Benzoic acids and derivatives	Aromatic homomonocyclic compounds	Tryptophan Metabolism	map00380	SMP00063	Stroke|Nicotinamide Adenine Dinucleotide Deficiency	x
3-Methyl-2-oxovaleric acid	C6H10O3	HMDB0000491	quantified	no_match	CCC(C)C(=O)C(O)=O	JVQYSWDUAOAHFM-UHFFFAOYSA-N	C03465	Short-chain keto acids and derivatives	Organic compounds	Organic acids and derivatives	Keto acids and derivatives	Short-chain keto acids and derivatives	Aliphatic acyclic compounds	Propionic Acidemia|Isovaleric acidemia|Isovaleric Aciduria|Methylmalonic Aciduria|Maple Syrup Urine Disease|3-hydroxyisobutyric aciduria|Beta-Ketothiolase Deficiency|3-Methylglutaconic Aciduria Type I|Isobutyryl-coa dehydrogenase deficiency|Valine, Leucine and Isoleucine Degradation|3-Hydroxy-3-Methylglutaryl-CoA Lyase Deficiency|3-hydroxyisobutyric acid dehydrogenase deficiency|3-Methylcrotonyl …	NA|NA|NA|NA|NA|NA|NA|NA|NA|map00280|NA|NA|NA|NA|NA	SMP00236|SMP00524|SMP00238|SMP00200|SMP00199|SMP00522|SMP00173|SMP00139|SMP00523|SMP00032|SMP00138|SMP00521|SMP00237|SMP00384|SMP00137	Colorectal cancer|Eosinophilic esophagitis|Maple syrup urine disease	x
3-Phosphoglyceric acid	C3H7O7P	HMDB0000807	quantified	YMDB00341, YMDB00756	OC(COP(O)(O)=O)C(O)=O	OSJPPGNTCRNQQC-UHFFFAOYSA-N	C00597	Sugar acids and derivatives	Organic compounds	Organic oxygen compounds	Organooxygen compounds	Carbohydrates and carbohydrate conjugates	Aliphatic acyclic compounds	Glycolysis|Sarcosinemia|Warburg Effect|Gluconeogenesis|D-glyceric acidura|Glycogenosis, Type IB|Glycogenosis, Type IC|Fanconi-bickel syndrome|Glycerolipid Metabolism|Triosephosphate isomerase|Glycerol Kinase Deficiency|Non Ketotic Hyperglycinemia|Hyperglycinemia, non-ketotic|Glycine and Serine Metabolism|Starch and Sucrose Metabolism|Sucrase-isomaltase deficiency|Glycogen synthetase deficiency|Gl…	map00010|NA|NA|map00010|NA|NA|NA|NA|map00561|NA|NA|NA|NA|map00260|map00500|NA|NA|NA|NA|NA|NA|NA|NA|NA|NA|NA|NA|NA|NA|NA	SMP00040|SMP00244|SMP00654|SMP00128|SMP00529|SMP00573|SMP00574|SMP00572|SMP00039|SMP00563|SMP00187|SMP00223|SMP00485|SMP00004|SMP00058|SMP00557|SMP00552|SMP00555|SMP00562|SMP00531|SMP00530|SMP00556|SMP00242|SMP00581|SMP00721|SMP00179|SMP00560|SMP00554|SMP00553|SMP00374	Lewy body disease|Alzheimer's disease|Frontotemporal dementia	x
4,5-Dihydroorotic acid	C5H6N2O4	HMDB0000528	detected	no_match	OC(=O)C1CC(=O)NC(=O)N1	UFIVEPVSAGBUSI-UHFFFAOYSA-N	C00337	Alpha amino acids and derivatives	Organic compounds	Organic acids and derivatives	Carboxylic acids and derivatives	Amino acids, peptides, and analogues	Aliphatic heteromonocyclic compounds					x
5-Aminolevulinic acid	C5H9NO3	HMDB0001149	quantified	YMDB00083	NCC(=O)CCC(O)=O	ZGXJTSGNIOSYLO-UHFFFAOYSA-N	C00430	Delta amino acids and derivatives	Organic compounds	Organic acids and derivatives	Carboxylic acids and derivatives	Amino acids, peptides, and analogues	Aliphatic acyclic compounds	Sarcosinemia|Porphyrin Metabolism|Porphyria Variegata (PV)|Non Ketotic Hyperglycinemia|Acute Intermittent Porphyria|Hyperglycinemia, non-ketotic|Glycine and Serine Metabolism|Hereditary Coproporphyria (HCP)|Dimethylglycine Dehydrogenase Deficiency|3-Phosphoglycerate dehydrogenase deficiency|Dihydropyrimidine Dehydrogenase Deficiency (DHPD)|Congenital Erythropoietic Porphyria (CEP) or Gunther Dise…	NA|map00860|NA|NA|NA|NA|map00260|NA|NA|NA|NA|NA	SMP00244|SMP00024|SMP00346|SMP00223|SMP00344|SMP00485|SMP00004|SMP00342|SMP00242|SMP00721|SMP00179|SMP00345	Eosinophilic esophagitis|Acute intermittent porphyria|Protoporphyria, Erythropoietic	x
5'-Methylthioadenosine	C11H15N5O3S	HMDB0001173	quantified	YMDB00178	CSC[C@H]1O[C@H]([C@H](O)[C@@H]1O)N1C=NC2=C1N=CN=C2N	WUUGFSXJNOTRMR-IOSLPCCCSA-N	C00170	5'-deoxy-5'-thionucleosides	Organic compounds	Nucleosides, nucleotides, and analogues	5'-deoxyribonucleosides	5'-deoxy-5'-thionucleosides	Aromatic heteropolycyclic compounds	Hypermethioninemia|Methionine Metabolism|Spermidine and Spermine Biosynthesis|Cystathionine Beta-Synthase Deficiency|Glycine N-methyltransferase Deficiency|Methionine Adenosyltransferase Deficiency|S-Adenosylhomocysteine (SAH) Hydrolase Deficiency|Methylenetetrahydrofolate Reductase Deficiency (MTHFRD)|Homocystinuria-megaloblastic anemia due to defect in cobalamin metabolism, cblG complementation…	NA|map00270|NA|NA|NA|NA|NA|NA|NA	SMP00341|SMP00033|SMP00445|SMP00177|SMP00222|SMP00221|SMP00214|SMP00340|SMP00570	Colorectal cancer	x
6-Phosphogluconic acid	C6H13O10P	HMDB0001316	quantified	YMDB00218	O[C@H](COP(O)(O)=O)[C@@H](O)[C@H](O)[C@@H](O)C(O)=O	BIRSGZKFKXLSJQ-SQOUGZDYSA-N	C00345	Monosaccharide phosphates	Organic compounds	Organic oxygen compounds	Organooxygen compounds	Carbohydrates and carbohydrate conjugates	Aliphatic acyclic compounds	Warburg Effect|Transaldolase deficiency|Pentose Phosphate Pathway|Ribose-5-phosphate isomerase deficiency|Glucose-6-phosphate dehydrogenase deficiency	NA|NA|map00030|NA|NA	SMP00654|SMP00520|SMP00031|SMP00519|SMP00518	Colorectal cancer	x
Acetyl-CoA	C23H38N7O17P3S	HMDB0001206	expected	YMDB00312	CC(=O)SCCNC(=O)CCNC(=O)[C@H](O)C(C)(C)COP(O)(=O)OP(O)(=O)OC[C@H]1O[C@H]([C@H](O)[C@@H]1OP(O)(O)=O)N1C=NC2=C1N=CN=C2N	ZSLZBFCDCINBPY-ZSJPKINUSA-N	C00024	Acyl CoAs	Organic compounds	Lipids and lipid-like molecules	Fatty Acyls	Fatty acyl thioesters	Aromatic heteropolycyclic compounds	Sarcosinemia|CHILD Syndrome|Leigh Syndrome|Refsum Disease|Warburg Effect|Wolman disease|Desmosterolosis|Homocarnosinosis|Malonic Aciduria|Citric Acid Cycle|Tay-Sachs Disease|Hyper-IgD syndrome|Lysine Degradation|Mevalonic aciduria|Propionic Acidemia|Retinol Metabolism|Butyrate Metabolism|Caffeine Metabolism|Ethanol Degradation|Fumarase deficiency|Isovaleric acidemia|Isovaleric Aciduria|Pyruvate M…	NA|NA|NA|NA|NA|NA|NA|NA|NA|map00020|NA|NA|map00310|NA|NA|map00830|map00650|map00232|NA|NA|NA|NA|map00620|map00250|NA|map00100|NA|map00071|map00640|map00380|map00520|map00072|NA|map00410|NA|NA|NA|NA|NA|NA|NA|NA|NA|NA|NA|NA|NA|NA|NA|NA|NA|NA|NA|NA|NA|NA|NA|NA|NA|NA|NA|NA|map00260|NA|NA|NA|NA|NA|NA|NA|NA|NA|NA|NA|NA|NA|NA|NA|NA|map00062|NA|NA|NA|NA|NA|NA|NA|NA|NA|map00280|NA|NA|map01040|NA|NA|NA|NA|…	SMP00244|SMP00387|SMP00196|SMP00451|SMP00654|SMP00511|SMP00386|SMP00385|SMP00198|SMP00057|SMP00390|SMP00509|SMP00037|SMP00510|SMP00236|SMP00074|SMP00073|SMP00028|SMP00449|SMP00547|SMP00524|SMP00238|SMP00060|SMP00072|SMP00209|SMP00023|SMP00336|SMP00051|SMP00016|SMP00063|SMP00045|SMP00071|SMP00200|SMP00007|SMP00456|SMP00185|SMP00429|SMP02298|SMP00099|SMP00199|SMP00095|SMP00493|SMP00546|SMP00119|SMP…		x
Adenine	C5H5N5	HMDB0000034	quantified	YMDB00887	NC1=C2NC=NC2=NC=N1	GFFGJBXGBJISGV-UHFFFAOYSA-N	C00147	6-aminopurines	Organic compounds	Organoheterocyclic compounds	Imidazopyrimidines	Purines and purine derivatives	Aromatic heteropolycyclic compounds	AICA-Ribosiduria|Purine Metabolism|Xanthinuria type I|Lesch-Nyhan Syndrome (LNS)|Thioguanine Action Pathway|Azathioprine Action Pathway|Mercaptopurine Action Pathway|Adenosine Deaminase Deficiency|Molybdenum Cofactor Deficiency|Adenylosuccinate Lyase Deficiency|Myoadenylate deaminase deficiency|Gout or Kelley-Seegmiller Syndrome|Mitochondrial DNA depletion syndrome|Purine Nucleoside Phosphorylase…	NA|map00230|NA|NA|NA|NA|NA|NA|NA|NA|NA|NA|NA|NA|NA|NA	SMP00168|SMP00050|SMP00512|SMP00364|SMP00430|SMP00427|SMP00428|SMP00144|SMP00203|SMP00167|SMP00537|SMP00365|SMP00536|SMP00210|SMP00220|SMP00535	Meningitis|Crohn's disease|Colorectal cancer|Lewy body disease|Ulcerative colitis|Thymidine treatment|Alzheimer's disease|Tuberculous meningitis|Frontotemporal dementia|Eosinophilic esophagitis	x
Adenosine	C10H13N5O4	HMDB0000050	quantified	YMDB00058	NC1=C2N=CN([C@@H]3O[C@H](CO)[C@@H](O)[C@H]3O)C2=NC=N1	OIRDTQYFTABQOQ-KQYNXXCUSA-N	C00212	Purine nucleosides	Organic compounds	Nucleosides, nucleotides, and analogues	Purine nucleosides		Aromatic heteropolycyclic compounds	AICA-Ribosiduria|Purine Metabolism|Betaine Metabolism|Hypermethioninemia|Xanthinuria type I|Methionine Metabolism|Lesch-Nyhan Syndrome (LNS)|Thioguanine Action Pathway|Azathioprine Action Pathway|Selenoamino Acid Metabolism|Mercaptopurine Action Pathway|Adenosine Deaminase Deficiency|Molybdenum Cofactor Deficiency|Adenylosuccinate Lyase Deficiency|Myoadenylate deaminase deficiency|Gout or Kelley-…	NA|map00230|map00260|NA|NA|map00270|NA|NA|NA|map00450|NA|NA|NA|NA|NA|NA|NA|NA|NA|NA|NA|NA|NA|NA|NA|NA|NA|NA	SMP00168|SMP00050|SMP00123|SMP00341|SMP00512|SMP00033|SMP00364|SMP00430|SMP00427|SMP00029|SMP00428|SMP00144|SMP00203|SMP00167|SMP00537|SMP00365|SMP00536|SMP00177|SMP00222|SMP00221|SMP00210|SMP00220|SMP00214|SMP00535|SMP00340|SMP00320|SMP00321|SMP00570	Septic shock|Crohn's disease|Colorectal cancer|Lewy body disease|Ulcerative colitis|Alzheimer's disease|Frontotemporal dementia|Irritable bowel syndrome|Eosinophilic esophagitis|Adenosine kinase deficiency|Adenylosuccinate lyase deficiency	x
Adenosine diphosphate ribose	C15H23N5O14P2	HMDB0001178	expected	YMDB00360, YMDB00967	NC1=C2N=CN(C3OC(COP(O)(=O)OP(O)(=O)OCC4OC(O)C(O)C4O)C(O)C3O)C2=NC=N1	SRNWOUGRCWSEMX-UHFFFAOYSA-N	C00301	Purine nucleotide sugars	Organic compounds	Nucleosides, nucleotides, and analogues	Purine nucleotides	Purine nucleotide sugars	Aromatic heteropolycyclic compounds	AICA-Ribosiduria|Homocarnosinosis|Purine Metabolism|Xanthinuria type I|Glutamate Metabolism|Lesch-Nyhan Syndrome (LNS)|Thioguanine Action Pathway|Azathioprine Action Pathway|Mercaptopurine Action Pathway|Adenosine Deaminase Deficiency|Molybdenum Cofactor Deficiency|Adenylosuccinate Lyase Deficiency|Myoadenylate deaminase deficiency|Gout or Kelley-Seegmiller Syndrome|Mitochondrial DNA depletion sy…	NA|NA|map00230|NA|map00250|NA|NA|NA|NA|NA|NA|NA|NA|NA|NA|map00760|NA|NA|NA|NA|NA|NA|NA	SMP00168|SMP00385|SMP00050|SMP00512|SMP00072|SMP00364|SMP00430|SMP00427|SMP00428|SMP00144|SMP00203|SMP00167|SMP00537|SMP00365|SMP00536|SMP00048|SMP00339|SMP00136|SMP00210|SMP00567|SMP00220|SMP00535|SMP00243			x
Adenosine monophosphate	C10H14N5O7P	HMDB0000045	quantified	YMDB00097	NC1=C2N=CN([C@@H]3O[C@H](COP(O)(O)=O)[C@@H](O)[C@H]3O)C2=NC=N1	UDMBCSSLTHHNCD-KQYNXXCUSA-N	C00020	Purine ribonucleoside monophosphates	Organic compounds	Nucleosides, nucleotides, and analogues	Purine nucleotides	Purine ribonucleotides	Aromatic heteropolycyclic compounds	Urea Cycle|Argininemia|Histidinemia|Sarcosinemia|Leigh Syndrome|Canavan Disease|Lactic Acidemia|Phenylketonuria|AICA-Ribosiduria|Homocarnosinosis|Malonic Aciduria|Ammonia Recycling|Purine Metabolism|Alanine Metabolism|Hypermethioninemia|Hypoacetylaspartia|Prolinemia Type II|Xanthinuria type I|Butyrate Metabolism|Cysteine Metabolism|Ethanol Degradation|Pyruvate Metabolism|Thiamine Metabolism|Aspar…	map00330|NA|NA|NA|NA|NA|NA|NA|NA|NA|NA|map00910|map00230|map00250|NA|NA|NA|NA|map00650|map00270|NA|map00620|map00730|map00250|NA|map00250|map00340|map00071|map00270|map00640|map00740|NA|NA|NA|NA|NA|NA|NA|NA|NA|map00360|NA|NA|NA|NA|NA|NA|NA|NA|map00030|NA|NA|NA|NA|NA|NA|NA|NA|NA|NA|NA|NA|NA|NA|NA|NA|NA|NA|NA|NA|NA|NA|NA|NA|NA|NA|map00450|NA|NA|NA|NA|NA|NA|NA|NA|NA|NA|map00260|NA|NA|NA|NA|NA|NA|NA|…	SMP00059|SMP00357|SMP00191|SMP00244|SMP00196|SMP00175|SMP00313|SMP00206|SMP00168|SMP00385|SMP00198|SMP00009|SMP00050|SMP00055|SMP00341|SMP00192|SMP00208|SMP00512|SMP00073|SMP00013|SMP00449|SMP00060|SMP00076|SMP00067|SMP00001|SMP00072|SMP00044|SMP00051|SMP00033|SMP00016|SMP00070|SMP00361|SMP00737|SMP00253|SMP00256|SMP00713|SMP00740|SMP00185|SMP00731|SMP00255|SMP00126|SMP00745|SMP00520|SMP00003|SMP…	Crohn's disease|Colorectal cancer|Lewy body disease|Ulcerative colitis|Alzheimer's disease|Metastatic melanoma|Frontotemporal dementia	x
Adenosine triphosphate	C10H16N5O13P3	HMDB0000538	quantified	YMDB00109	NC1=NC=NC2=C1N=CN2[C@@H]1O[C@H](COP(O)(=O)OP(O)(=O)OP(O)(O)=O)[C@@H](O)[C@H]1O	ZKHQWZAMYRWXGA-KQYNXXCUSA-N	C00002	Purine ribonucleoside triphosphates	Organic compounds	Nucleosides, nucleotides, and analogues	Purine nucleotides	Purine ribonucleotides	Aromatic heteropolycyclic compounds	Glycolysis|Urea Cycle|Argininemia|Fructosuria|Galactosemia|Histidinemia|Sarcosinemia|Fabry disease|CHILD Syndrome|Krabbe disease|Leigh Syndrome|Refsum Disease|Warburg Effect|Wolman disease|5-Oxoprolinuria|Canavan Disease|Desmosterolosis|Gaucher Disease|Gluconeogenesis|Lactic Acidemia|Phenylketonuria|AICA-Ribosiduria|Homocarnosinosis|Joubert syndrome|Malonic Aciduria|Ammonia Recycling|Biotin Metab…	map00010|map00330|NA|NA|NA|NA|NA|NA|NA|NA|NA|NA|NA|NA|NA|NA|NA|NA|map00010|NA|NA|NA|NA|NA|NA|map00910|map00780|map00020|map00670|NA|NA|map00230|NA|map00250|map00260|NA|NA|NA|NA|NA|NA|NA|NA|NA|map00650|map00270|NA|NA|map00562|NA|NA|NA|NA|map00620|map00730|map00250|NA|NA|map00052|map00250|map00340|NA|map00100|map00071|NA|NA|NA|map00270|map00640|map00240|map00740|NA|map00380|map00520|map00120|NA|NA|…	SMP00040|SMP00059|SMP00357|SMP00561|SMP00182|SMP00191|SMP00244|SMP00525|SMP00387|SMP00526|SMP00196|SMP00451|SMP00654|SMP00511|SMP00143|SMP00175|SMP00386|SMP00349|SMP00128|SMP00313|SMP00206|SMP00168|SMP00385|SMP00582|SMP00198|SMP00009|SMP00066|SMP00057|SMP00053|SMP00444|SMP00643|SMP00050|SMP00390|SMP00055|SMP00123|SMP00529|SMP00509|SMP00341|SMP00192|SMP00510|SMP00208|SMP00236|SMP00512|SMP00316|SMP…	Stroke|Epilepsy|Rachialgia|Neuroinfection|Subarachnoid hemorrhage	x
ADP	C10H15N5O10P2	HMDB0001341	quantified	YMDB00914	NC1=NC=NC2=C1N=CN2[C@@H]1O[C@H](COP(O)(=O)OP(O)(O)=O)[C@@H](O)[C@H]1O	XTWYTFMLZFPYCI-KQYNXXCUSA-N	C00008	Purine ribonucleoside diphosphates	Organic compounds	Nucleosides, nucleotides, and analogues	Purine nucleotides	Purine ribonucleotides	Aromatic heteropolycyclic compounds	Glycolysis|Urea Cycle|Argininemia|Fructosuria|Galactosemia|Histidinemia|Sarcosinemia|Fabry disease|CHILD Syndrome|Krabbe disease|Leigh Syndrome|Refsum Disease|Warburg Effect|Wolman disease|5-Oxoprolinuria|Desmosterolosis|Gaucher Disease|Gluconeogenesis|Lactic Acidemia|AICA-Ribosiduria|Homocarnosinosis|Joubert syndrome|Malonic Aciduria|Ammonia Recycling|Citric Acid Cycle|Folate Metabolism|Lactose …	map00010|map00330|NA|NA|NA|NA|NA|NA|NA|NA|NA|NA|NA|NA|NA|NA|NA|map00010|NA|NA|NA|NA|NA|map00910|map00020|map00670|NA|map00230|NA|map00250|NA|NA|NA|NA|NA|NA|NA|map00270|NA|map00562|NA|NA|NA|NA|map00620|map00730|NA|map00052|map00250|map00340|NA|map00100|NA|NA|NA|map00640|map00240|map00740|NA|map00520|map00120|NA|NA|NA|map00480|NA|NA|NA|NA|NA|NA|NA|NA|NA|NA|NA|map00561|NA|NA|NA|NA|NA|map00500|NA|NA|…	SMP00040|SMP00059|SMP00357|SMP00561|SMP00182|SMP00191|SMP00244|SMP00525|SMP00387|SMP00526|SMP00196|SMP00451|SMP00654|SMP00511|SMP00143|SMP00386|SMP00349|SMP00128|SMP00313|SMP00168|SMP00385|SMP00582|SMP00198|SMP00009|SMP00057|SMP00053|SMP00444|SMP00050|SMP00390|SMP00055|SMP00529|SMP00509|SMP00510|SMP00208|SMP00236|SMP00512|SMP00316|SMP00013|SMP00547|SMP00011|SMP00524|SMP00238|SMP00457|SMP00458|SMP…	Stroke|Epilepsy|Rachialgia|Neuroinfection|Subarachnoid hemorrhage|Eosinophilic esophagitis	x
alpha-Ketoisovaleric acid	C5H8O3	HMDB0000019	quantified	YMDB00365	CC(C)C(=O)C(O)=O	QHKABHOOEWYVLI-UHFFFAOYSA-N	C00141	Short-chain keto acids and derivatives	Organic compounds	Organic acids and derivatives	Keto acids and derivatives	Short-chain keto acids and derivatives	Aliphatic acyclic compounds	Propionic Acidemia|Isovaleric acidemia|Isovaleric Aciduria|Methylmalonic Aciduria|Maple Syrup Urine Disease|3-hydroxyisobutyric aciduria|Beta-Ketothiolase Deficiency|3-Methylglutaconic Aciduria Type I|Isobutyryl-coa dehydrogenase deficiency|Valine, Leucine and Isoleucine Degradation|3-Hydroxy-3-Methylglutaryl-CoA Lyase Deficiency|3-hydroxyisobutyric acid dehydrogenase deficiency|3-Methylcrotonyl …	NA|NA|NA|NA|NA|NA|NA|NA|NA|map00280|NA|NA|NA|NA|NA	SMP00236|SMP00524|SMP00238|SMP00200|SMP00199|SMP00522|SMP00173|SMP00139|SMP00523|SMP00032|SMP00138|SMP00521|SMP00237|SMP00384|SMP00137	Colorectal cancer|Maple syrup urine disease	x
Argininosuccinic acid	C10H18N4O6	HMDB0000052	quantified	YMDB00052, YMDB00593	N[C@@H](CCCNC(=N)N[C@@H](CC(O)=O)C(O)=O)C(O)=O	KDZOASGQNOPSCU-WDSKDSINSA-N	C03406	Aspartic acid and derivatives	Organic compounds	Organic acids and derivatives	Carboxylic acids and derivatives	Amino acids, peptides, and analogues	Aliphatic acyclic compounds	Urea Cycle|Argininemia|Canavan Disease|Hypoacetylaspartia|Prolinemia Type II|Aspartate Metabolism|Citrullinemia Type I|Hyperprolinemia Type I|Argininosuccinic Aciduria|Prolidase Deficiency (PD)|Arginine and Proline Metabolism|Carbamoyl Phosphate Synthetase Deficiency|Hyperornithinemia with gyrate atrophy (HOGA)|L-arginine:glycine amidinotransferase deficiency|Ornithine Aminotransferase Deficiency…	map00330|NA|NA|NA|NA|map00250|NA|NA|NA|NA|map00330|NA|NA|NA|NA|NA|NA|NA|NA|NA	SMP00059|SMP00357|SMP00175|SMP00192|SMP00208|SMP00067|SMP00001|SMP00361|SMP00003|SMP00207|SMP00020|SMP00002|SMP00505|SMP00507|SMP00363|SMP00205|SMP00188|SMP00362|SMP00506|SMP00504	Argininemia|Argininosuccinic aciduria|Argininosuccinyl-CoA lyase deficiency	x
Asymmetric dimethylarginine	C8H18N4O2	HMDB0001539	quantified	YMDB01554	N[C@@H](CCC\N=C(/N)N(C)C)C(O)=O	YDGMGEXADBMOMJ-LURJTMIESA-N	C03626	Arginine and derivatives	Organic compounds	Organic acids and derivatives	Carboxylic acids and derivatives	Amino acids, peptides, and analogues	Aliphatic acyclic compounds				Uremia|Kidney disease|Colorectal cancer|Essential hypertension|Duchenne Muscular Dystrophy|Autosomal dominant polycystic kidney disease	x
Betaine	C5H11NO2	HMDB0000043	quantified	YMDB01516	C[N+](C)(C)CC([O-])=O	KWIUHFFTVRNATP-UHFFFAOYSA-N	C00719	Alpha amino acids	Organic compounds	Organic acids and derivatives	Carboxylic acids and derivatives	Amino acids, peptides, and analogues	Aliphatic acyclic compounds	Sarcosinemia|Betaine Metabolism|Hypermethioninemia|Methionine Metabolism|Non Ketotic Hyperglycinemia|Hyperglycinemia, non-ketotic|Glycine and Serine Metabolism|Sarcosine Oncometabolite Pathway |Cystathionine Beta-Synthase Deficiency|Glycine N-methyltransferase Deficiency|Dimethylglycine Dehydrogenase Deficiency|Methionine Adenosyltransferase Deficiency|3-Phosphoglycerate dehydrogenase deficiency|…	NA|map00260|NA|map00270|NA|NA|map00260|NA|NA|NA|NA|NA|NA|NA|NA|NA|NA	SMP00244|SMP00123|SMP00341|SMP00033|SMP00223|SMP00485|SMP00004|SMP02313|SMP00177|SMP00222|SMP00242|SMP00221|SMP00721|SMP00179|SMP00214|SMP00340|SMP00570	Pregnancy|Lung Cancer|Hemodialysis|Schizophrenia|Crohn's disease|Phenylketonuria|Colorectal cancer|Pancreatic cancer|Lewy body disease|Early preeclampsia|Hypermethioninemia|Ulcerative colitis|Propionic acidemia|Periodontal disease|Alzheimer's disease|Chronic renal failure|Late-onset preeclampsia|Frontotemporal dementia|Eosinophilic esophagitis|Argininosuccinic aciduria|Maple syrup urine disease|D…	x
CDP	C9H15N3O11P2	HMDB0001546	quantified	YMDB00064	NC1=NC(=O)N(C=C1)[C@@H]1O[C@H](COP(O)(=O)OP(O)(O)=O)[C@@H](O)[C@H]1O	ZWIADYZPOWUWEW-XVFCMESISA-N	C00112	Pyrimidine ribonucleoside diphosphates	Organic compounds	Nucleosides, nucleotides, and analogues	Pyrimidine nucleotides	Pyrimidine ribonucleotides	Aromatic heteromonocyclic compounds	Pyrimidine Metabolism|Dihydropyrimidinase Deficiency|Beta Ureidopropionase Deficiency|UMP Synthase Deficiency (Orotic Aciduria)|MNGIE (Mitochondrial Neurogastrointestinal Encephalopathy)	map00240|NA|NA|NA|NA	SMP00046|SMP00178|SMP00172|SMP00219|SMP00202		x
Choline	C5H14NO	HMDB0000097	quantified	YMDB00227	C[N+](C)(C)CCO	OEYIOHPDSNJKLS-UHFFFAOYSA-N	C00114	Cholines	Organic compounds	Organic nitrogen compounds	Organonitrogen compounds	Quaternary ammonium salts	Aliphatic acyclic compounds	Betaine Metabolism|Hypermethioninemia|Methionine Metabolism|Phospholipid Biosynthesis|Phosphatidylcholine Biosynthesis|Sarcosine Oncometabolite Pathway |Phosphatidylethanolamine Biosynthesis|Cystathionine Beta-Synthase Deficiency|Glycine N-methyltransferase Deficiency|Methionine Adenosyltransferase Deficiency|S-Adenosylhomocysteine (SAH) Hydrolase Deficiency|Methylenetetrahydrofolate Reductase De…	map00260|NA|map00270|map00564|NA|NA|NA|NA|NA|NA|NA|NA|NA	SMP00123|SMP00341|SMP00033|SMP00025|SMP14212|SMP02313|SMP29731|SMP00177|SMP00222|SMP00221|SMP00214|SMP00340|SMP00570	Pregnancy|Lung Cancer|Spina Bifida|Crohn's disease|Colorectal cancer|Pancreatic cancer|Lewy body disease|Early preeclampsia|Ulcerative colitis|Alzheimer's disease|Periodontal disease|Diverticular disease|Rheumatoid arthritis|Multi-infarct dementia|Frontotemporal dementia|Irritable bowel syndrome|Eosinophilic esophagitis|Perillyl alcohol administration for cancer treatment	x
cis-Aconitic acid	C6H6O6	HMDB0000072	quantified	YMDB00630	OC(=O)C\C(=C\C(O)=O)C(O)=O	GTZCVFVGUGFEME-IWQZZHSRSA-N	C00417	Tricarboxylic acids and derivatives	Organic compounds	Organic acids and derivatives	Carboxylic acids and derivatives	Tricarboxylic acids and derivatives	Aliphatic acyclic compounds	Citric Acid Cycle|Fumarase deficiency|Glutaminolysis and Cancer|Congenital lactic acidosis|The Oncogenic Action of Fumarate|The Oncogenic Action of Succinate|Mitochondrial complex II deficiency|Pyruvate dehydrogenase deficiency (E2)|Pyruvate dehydrogenase deficiency (E3)|The oncogenic action of 2-hydroxyglutarate|2-ketoglutarate dehydrogenase complex deficiency|The oncogenic action of L-2-hydroxy…	map00020|NA|NA|NA|NA|NA|NA|NA|NA|NA|NA|NA|NA	SMP00057|SMP00547|SMP02298|SMP00546|SMP02295|SMP02292|SMP00548|SMP00551|SMP00550|SMP02291|SMP00549|SMP02358|SMP02359	Lung Cancer|Schizophrenia|Lewy body disease|Alzheimer's disease|Frontotemporal dementia|Eosinophilic esophagitis|Amish lethal microcephaly	x
Citicoline	C14H26N4O11P2	HMDB0001413	expected	YMDB00090	C[N+](C)(C)CCOP([O-])(=O)OP(O)(=O)OC[C@H]1O[C@H]([C@H](O)[C@@H]1O)N1C=CC(N)=NC1=O	RZZPDXZPRHQOCG-OJAKKHQRSA-N	C00307	Pyrimidine ribonucleoside diphosphates	Organic compounds	Nucleosides, nucleotides, and analogues	Pyrimidine nucleotides	Pyrimidine ribonucleotides	Aromatic heteromonocyclic compounds	Phospholipid Biosynthesis|Plasmalogen Synthesis	map00564|NA	SMP00025|SMP00479		x
Citric acid	C6H8O7	HMDB0000094	quantified	YMDB00086	OC(=O)CC(O)(CC(O)=O)C(O)=O	KRKNYBCHXYNGOX-UHFFFAOYSA-N	C00158	Tricarboxylic acids and derivatives	Organic compounds	Organic acids and derivatives	Carboxylic acids and derivatives	Tricarboxylic acids and derivatives	Aliphatic acyclic compounds	Warburg Effect|Citric Acid Cycle|Fumarase deficiency|Glutaminolysis and Cancer|Congenital lactic acidosis|The Oncogenic Action of Fumarate|The Oncogenic Action of Succinate|Mitochondrial complex II deficiency|Pyruvate dehydrogenase deficiency (E2)|Pyruvate dehydrogenase deficiency (E3)|The oncogenic action of 2-hydroxyglutarate|Transfer of Acetyl Groups into Mitochondria|2-ketoglutarate dehydroge…	NA|map00020|NA|NA|NA|NA|NA|NA|NA|NA|NA|NA|NA|NA|NA	SMP00654|SMP00057|SMP00547|SMP02298|SMP00546|SMP02295|SMP02292|SMP00548|SMP00551|SMP00550|SMP02291|SMP00466|SMP00549|SMP02358|SMP02359	Pregnancy|Lung Cancer|Hyperoxalemia|Schizophrenia|Tyrosinemia I|Rhabdomyolysis|Canavan disease|Crohn's disease|Phenylketonuria|Pancreatic cancer|Lewy body disease|Colorectal cancer|Early preeclampsia|Ulcerative colitis|Paraquat poisoning|Propionic acidemia|Alzheimer's disease|Primary hypomagnesemia|Late-onset preeclampsia|Frontotemporal dementia|Irritable bowel syndrome|Diabetes mellitus type 1|E…	x
Coenzyme A	C21H36N7O16P3S	HMDB0001423	expected	YMDB00045	CC(C)(COP(O)(=O)OP(O)(=O)OC[C@H]1O[C@H]([C@H](O)[C@@H]1OP(O)(O)=O)N1C=NC2=C1N=CN=C2N)[C@@H](O)C(=O)NCCC(=O)NCCS	RGJOEKWQDUBAIZ-IBOSZNHHSA-N	C00010	Coenzyme A and derivatives	Organic compounds	Nucleosides, nucleotides, and analogues	Purine nucleotides	Purine ribonucleotides	Aromatic heteropolycyclic compounds	Sarcosinemia|CHILD Syndrome|Leigh Syndrome|Refsum Disease|Warburg Effect|Wolman disease|Desmosterolosis|Homocarnosinosis|Malonic Aciduria|Citric Acid Cycle|Tay-Sachs Disease|D-glyceric acidura|Hyper-IgD syndrome|Lysine Degradation|Mevalonic aciduria|Propionic Acidemia|Retinol Metabolism|Zellweger Syndrome|Butyrate Metabolism|Caffeine Metabolism|Ethanol Degradation|Fumarase deficiency|Isovaleric a…	NA|NA|NA|NA|NA|NA|NA|NA|NA|map00020|NA|NA|NA|map00310|NA|NA|map00830|NA|map00650|map00232|NA|NA|NA|NA|map00620|map00250|NA|map00100|NA|map00071|NA|map00640|map00380|map00520|map00120|map00072|NA|map00410|NA|map00561|NA|NA|map00360|NA|NA|NA|NA|NA|NA|NA|NA|NA|NA|NA|NA|NA|NA|NA|NA|NA|NA|NA|NA|NA|NA|NA|NA|NA|NA|NA|NA|map00260|NA|NA|NA|NA|NA|NA|NA|NA|map00770|NA|NA|NA|NA|NA|NA|NA|NA|NA|NA|NA|NA|map000…	SMP00244|SMP00387|SMP00196|SMP00451|SMP00654|SMP00511|SMP00386|SMP00385|SMP00198|SMP00057|SMP00390|SMP00529|SMP00509|SMP00037|SMP00510|SMP00236|SMP00074|SMP00316|SMP00073|SMP00028|SMP00449|SMP00547|SMP00524|SMP00238|SMP00060|SMP00072|SMP00209|SMP00023|SMP00336|SMP00051|SMP00479|SMP00016|SMP00063|SMP00045|SMP00035|SMP00071|SMP00200|SMP00007|SMP00456|SMP00039|SMP20986|SMP00185|SMP00126|SMP00720|SMP…		x
Cyclic AMP	C10H12N5O6P	HMDB0000058	quantified	YMDB00023	NC1=NC=NC2=C1N=CN2[C@@H]1O[C@@H]2COP(O)(=O)O[C@H]2[C@H]1O	IVOMOUWHDPKRLL-KQYNXXCUSA-N	C00575	3',5'-cyclic purine nucleotides	Organic compounds	Nucleosides, nucleotides, and analogues	Purine nucleotides	Cyclic purine nucleotides	Aromatic heteropolycyclic compounds	AICA-Ribosiduria|Purine Metabolism|Xanthinuria type I|Lesch-Nyhan Syndrome (LNS)|Thioguanine Action Pathway|Azathioprine Action Pathway|Mercaptopurine Action Pathway|Adenosine Deaminase Deficiency|Molybdenum Cofactor Deficiency|Adenylosuccinate Lyase Deficiency|Myoadenylate deaminase deficiency|Gout or Kelley-Seegmiller Syndrome|Mitochondrial DNA depletion syndrome|Lysophosphatidic Acid LPA1 Sign…	NA|map00230|NA|NA|NA|NA|NA|NA|NA|NA|NA|NA|NA|NA|NA|NA|NA|NA|NA|NA|NA|NA|NA|NA|NA|NA|NA|NA|NA|NA|NA|NA|NA|NA|NA	SMP00168|SMP00050|SMP00512|SMP00364|SMP00430|SMP00427|SMP00428|SMP00144|SMP00203|SMP00167|SMP00537|SMP00365|SMP00536|SMP63746|SMP63753|SMP63755|SMP63756|SMP63757|SMP63759|SMP00210|SMP00322|SMP00310|SMP00220|SMP00308|SMP00535|SMP00309|SMP00312|SMP00311|SMP00343|SMP00335|SMP00320|SMP00321|SMP00354|SMP00333|SMP00338	Headache|Meningitis|Crohn's disease|Ulcerative colitis|Chronic renal failure|Idiopathic polyneuritis|Hypoxic-ischemic encephalopathy	x
Cyclic GMP	C10H12N5O7P	HMDB0001314	quantified	YMDB00454	NC1=NC2=C(N=CN2[C@@H]2O[C@@H]3COP(O)(=O)O[C@H]3[C@H]2O)C(=O)N1	ZOOGRGPOEVQQDX-UUOKFMHZSA-N	C00942	3',5'-cyclic purine nucleotides	Organic compounds	Nucleosides, nucleotides, and analogues	Purine nucleotides	Cyclic purine nucleotides	Aromatic heteropolycyclic compounds				Headache	x
Cysteinylglycine	C5H10N2O3S	HMDB0000078	quantified	YMDB00690	N[C@@H](CS)C(=O)NCC(O)=O	ZUKPVRWZDMRIEO-VKHMYHEASA-N	C01419	Dipeptides	Organic compounds	Organic acids and derivatives	Carboxylic acids and derivatives	Amino acids, peptides, and analogues	Aliphatic acyclic compounds	5-Oxoprolinuria|Glutathione Metabolism|5-oxoprolinase deficiency|Glutathione Synthetase Deficiency|Gamma-Glutamyltransferase Deficiency|Gamma-glutamyl-transpeptidase deficiency	NA|map00480|NA|NA|NA|NA	SMP00143|SMP00015|SMP00500|SMP00337|SMP00183|SMP00501	Phenylketonuria		x
Cytidine	C9H13N3O5	HMDB0000089	quantified	YMDB00051	NC1=NC(=O)N(C=C1)[C@@H]1O[C@H](CO)[C@@H](O)[C@H]1O	UHDGCWIWMRVCDJ-XVFCMESISA-N	C02961	Pyrimidine nucleosides	Organic compounds	Nucleosides, nucleotides, and analogues	Pyrimidine nucleosides		Aromatic heteromonocyclic compounds	Pyrimidine Metabolism|Dihydropyrimidinase Deficiency|Beta Ureidopropionase Deficiency|UMP Synthase Deficiency (Orotic Aciduria)|MNGIE (Mitochondrial Neurogastrointestinal Encephalopathy)	map00240|NA|NA|NA|NA	SMP00046|SMP00178|SMP00172|SMP00219|SMP00202	Canavan disease|Crohn's disease|Colorectal cancer|Lewy body disease|Ulcerative colitis|Alzheimer's disease|Frontotemporal dementia	x
Cytidine monophosphate	C9H14N3O8P	HMDB0000095	quantified	YMDB00406	NC1=NC(=O)N(C=C1)[C@@H]1O[C@H](COP(O)(O)=O)[C@@H](O)[C@H]1O	IERHLVCPSMICTF-XVFCMESISA-N	C00055	Pyrimidine ribonucleoside monophosphates	Organic compounds	Nucleosides, nucleotides, and analogues	Pyrimidine nucleotides	Pyrimidine ribonucleotides	Aromatic heteromonocyclic compounds	Joubert syndrome|Plasmalogen Synthesis|Pyrimidine Metabolism|Amikacin Action Pathway|Neomycin Action Pathway|Arbekacin Action Pathway|Cardiolipin Biosynthesis|Josamycin Action Pathway|Kanamycin Action Pathway|Gentamicin Action Pathway|Lincomycin Action Pathway|Netilmicin Action Pathway|Tobramycin Action Pathway|Transcription/Translation|Clindamycin Action Pathway|Doxycycline Action Pathway|Lymecy…	NA|NA|map00240|NA|NA|NA|NA|NA|NA|NA|NA|NA|NA|NA|NA|NA|NA|NA|NA|NA|NA|NA|NA|NA|NA|NA|NA|NA|NA|NA|NA|NA|NA|NA|NA|NA|NA|NA|map00770|NA|map00562|NA|NA	SMP00582|SMP00479|SMP00046|SMP00253|SMP00256|SMP00713|SMP20986|SMP00731|SMP00255|SMP00254|SMP00728|SMP00257|SMP00711|SMP00019|SMP00249|SMP00291|SMP00295|SMP00292|SMP00714|SMP00712|SMP00247|SMP00262|SMP00250|SMP00727|SMP00259|SMP00294|SMP00251|SMP00258|SMP00252|SMP00248|SMP00290|SMP00730|SMP00729|SMP00178|SMP00293|SMP00726|SMP00172|SMP14212|SMP00027|SMP29731|SMP00463|SMP00219|SMP00202	Colorectal cancer|Lewy body disease|Alzheimer's disease|Frontotemporal dementia	x
Cytidine triphosphate	C9H16N3O14P3	HMDB0000082	quantified	YMDB00279	NC1=NC(=O)N(C=C1)[C@@H]1O[C@H](COP(O)(=O)OP(O)(=O)OP(O)(O)=O)[C@@H](O)[C@H]1O	PCDQPRRSZKQHHS-XVFCMESISA-N	C00063	Pentose phosphates	Organic compounds	Organic oxygen compounds	Organooxygen compounds	Carbohydrates and carbohydrate conjugates	Aromatic heteromonocyclic compounds	Tay-Sachs Disease|DNA Replication Fork|Pyrimidine Metabolism|Amino Sugar Metabolism|Amikacin Action Pathway|Neomycin Action Pathway|Arbekacin Action Pathway|Cardiolipin Biosynthesis|Josamycin Action Pathway|Kanamycin Action Pathway|Gentamicin Action Pathway|Lincomycin Action Pathway|Netilmicin Action Pathway|Tobramycin Action Pathway|Transcription/Translation|Clindamycin Action Pathway|Doxycyclin…	NA|NA|map00240|map00520|NA|NA|NA|NA|NA|NA|NA|NA|NA|NA|NA|NA|NA|NA|NA|NA|NA|NA|NA|NA|NA|NA|NA|NA|NA|NA|NA|NA|NA|NA|NA|NA|NA|NA|NA|NA|map00770|NA|NA|NA|NA|NA	SMP00390|SMP00477|SMP00046|SMP00045|SMP00253|SMP00256|SMP00713|SMP20986|SMP00731|SMP00255|SMP00254|SMP00728|SMP00257|SMP00711|SMP00019|SMP00249|SMP00291|SMP00295|SMP00292|SMP00714|SMP00712|SMP00247|SMP00262|SMP00250|SMP00727|SMP00259|SMP00294|SMP00251|SMP00258|SMP00252|SMP00248|SMP00290|SMP00730|SMP00729|SMP00178|SMP00293|SMP00726|SMP00172|SMP14212|SMP00216|SMP00027|SMP29731|SMP00219|SMP00534|SMP…		x
Cytosine	C4H5N3O	HMDB0000630	quantified	YMDB00651	NC1=CC=NC(=O)N1	OPTASPLRGRRNAP-UHFFFAOYSA-N	C00380	Pyrimidones	Organic compounds	Organoheterocyclic compounds	Diazines	Pyrimidines and pyrimidine derivatives	Aromatic heteromonocyclic compounds				Crohn's disease|Colorectal cancer|Ulcerative colitis		x
Deoxyadenosine	C10H13N5O3	HMDB0000101	quantified	YMDB00503	NC1=NC=NC2=C1N=CN2[C@H]1C[C@H](O)[C@@H](CO)O1	OLXZPDWKRNYJJZ-RRKCRQDMSA-N	C00559	Purine 2'-deoxyribonucleosides	Organic compounds	Nucleosides, nucleotides, and analogues	Purine nucleosides	Purine 2'-deoxyribonucleosides	Aromatic heteropolycyclic compounds	AICA-Ribosiduria|Purine Metabolism|Xanthinuria type I|Lesch-Nyhan Syndrome (LNS)|Thioguanine Action Pathway|Azathioprine Action Pathway|Mercaptopurine Action Pathway|Adenosine Deaminase Deficiency|Molybdenum Cofactor Deficiency|Adenylosuccinate Lyase Deficiency|Myoadenylate deaminase deficiency|Gout or Kelley-Seegmiller Syndrome|Mitochondrial DNA depletion syndrome|Purine Nucleoside Phosphorylase…	NA|map00230|NA|NA|NA|NA|NA|NA|NA|NA|NA|NA|NA|NA|NA|NA	SMP00168|SMP00050|SMP00512|SMP00364|SMP00430|SMP00427|SMP00428|SMP00144|SMP00203|SMP00167|SMP00537|SMP00365|SMP00536|SMP00210|SMP00220|SMP00535	Colorectal cancer|Eosinophilic esophagitis|Adenosine deaminase deficiency|Adenylosuccinate lyase deficiency	x
Deoxyadenosine monophosphate	C10H14N5O6P	HMDB0000905	detected	YMDB00451	NC1=NC=NC2=C1N=CN2[C@H]1C[C@H](O)[C@@H](COP(O)(O)=O)O1	KHWCHTKSEGGWEX-RRKCRQDMSA-N	C00360	Purine 2'-deoxyribonucleoside monophosphates	Organic compounds	Nucleosides, nucleotides, and analogues	Purine nucleotides	Purine deoxyribonucleotides	Aromatic heteropolycyclic compounds	AICA-Ribosiduria|Purine Metabolism|Xanthinuria type I|Lesch-Nyhan Syndrome (LNS)|Thioguanine Action Pathway|Azathioprine Action Pathway|Mercaptopurine Action Pathway|Adenosine Deaminase Deficiency|Molybdenum Cofactor Deficiency|Adenylosuccinate Lyase Deficiency|Myoadenylate deaminase deficiency|Gout or Kelley-Seegmiller Syndrome|Mitochondrial DNA depletion syndrome|Purine Nucleoside Phosphorylase…	NA|map00230|NA|NA|NA|NA|NA|NA|NA|NA|NA|NA|NA|NA|NA|NA	SMP00168|SMP00050|SMP00512|SMP00364|SMP00430|SMP00427|SMP00428|SMP00144|SMP00203|SMP00167|SMP00537|SMP00365|SMP00536|SMP00210|SMP00220|SMP00535		x
Deoxycytidine	C9H13N3O4	HMDB0000014	quantified	YMDB00504	NC1=NC(=O)N(C=C1)[C@H]1C[C@H](O)[C@@H](CO)O1	CKTSBUTUHBMZGZ-SHYZEUOFSA-N	C00881	Pyrimidine 2'-deoxyribonucleosides	Organic compounds	Nucleosides, nucleotides, and analogues	Pyrimidine nucleosides	Pyrimidine 2'-deoxyribonucleosides	Aromatic heteromonocyclic compounds	Pyrimidine Metabolism|Dihydropyrimidinase Deficiency|Beta Ureidopropionase Deficiency|UMP Synthase Deficiency (Orotic Aciduria)|MNGIE (Mitochondrial Neurogastrointestinal Encephalopathy)	map00240|NA|NA|NA|NA	SMP00046|SMP00178|SMP00172|SMP00219|SMP00202	Crohn's disease|Colorectal cancer|Ulcerative colitis	x
Deoxyuridine	C9H12N2O5	HMDB0000012	quantified	YMDB00508	OC[C@H]1O[C@H](C[C@@H]1O)N1C=CC(=O)NC1=O	MXHRCPNRJAMMIM-SHYZEUOFSA-N	C00526	Pyrimidine 2'-deoxyribonucleosides	Organic compounds	Nucleosides, nucleotides, and analogues	Pyrimidine nucleosides	Pyrimidine 2'-deoxyribonucleosides	Aromatic heteromonocyclic compounds	Pyrimidine Metabolism|Dihydropyrimidinase Deficiency|Beta Ureidopropionase Deficiency|UMP Synthase Deficiency (Orotic Aciduria)|MNGIE (Mitochondrial Neurogastrointestinal Encephalopathy)	map00240|NA|NA|NA|NA	SMP00046|SMP00178|SMP00172|SMP00219|SMP00202	Crohn's disease|Colorectal cancer|Ulcerative colitis|Eosinophilic esophagitis|Thymidine phosphorylase deficiency	x
D-Erythrose 4-phosphate	C4H9O7P	HMDB0001321	quantified	YMDB00223	O[C@H](COP(O)(O)=O)[C@@H](O)C=O	NGHMDNPXVRFFGS-IUYQGCFVSA-N	C00279	Monosaccharide phosphates	Organic compounds	Organic oxygen compounds	Organooxygen compounds	Carbohydrates and carbohydrate conjugates	Aliphatic acyclic compounds	Warburg Effect|Transaldolase deficiency|Pentose Phosphate Pathway|Ribose-5-phosphate isomerase deficiency|Glucose-6-phosphate dehydrogenase deficiency	NA|NA|map00030|NA|NA	SMP00654|SMP00520|SMP00031|SMP00519|SMP00518			x
D-Fructose	C6H12O6	HMDB0000660	quantified	YMDB00657	OC[C@H]1O[C@](O)(CO)[C@@H](O)[C@@H]1O	RFSUNEUAIZKAJO-ARQDHWQXSA-N	C00795	Monosaccharides	Organic compounds	Organic oxygen compounds	Organooxygen compounds	Carbohydrates and carbohydrate conjugates	Aliphatic acyclic compounds	Fructosuria|Galactosemia|Tay-Sachs Disease|Galactose Metabolism|Amino Sugar Metabolism|Starch and Sucrose Metabolism|Sucrase-isomaltase deficiency|Glycogen synthetase deficiency|Fructose and Mannose Degradation|Fructose intolerance, hereditary|Sialuria or French Type Sialuria|Glycogenosis, Type VI. Hers disease|Mucopolysaccharidosis VI. Sly syndrome|G(M2)-Gangliosidosis: Variant B, Tay-sachs dise…	NA|NA|NA|map00052|map00520|map00500|NA|NA|map00051|NA|NA|NA|NA|NA|NA|NA|NA	SMP00561|SMP00182|SMP00390|SMP00043|SMP00045|SMP00058|SMP00557|SMP00552|SMP00064|SMP00725|SMP00216|SMP00555|SMP00556|SMP00534|SMP00240|SMP00554|SMP00553	Colorectal cancer|Diabetes mellitus type 2|Eosinophilic esophagitis	x
D-Galactose	C6H12O6	HMDB0000143	quantified	YMDB00072, YMDB00789	OC[C@H]1O[C@H](O)[C@H](O)[C@@H](O)[C@H]1O	WQZGKKKJIJFFOK-PHYPRBDBSA-N	C00984	Hexoses	Organic compounds	Organic oxygen compounds	Organooxygen compounds	Carbohydrates and carbohydrate conjugates	Aliphatic heteromonocyclic compounds	Galactosemia|Fabry disease|Krabbe disease|Gaucher Disease|Lactose Degradation|Lactose Intolerance|Galactose Metabolism|Sphingolipid Metabolism|Globoid Cell Leukodystrophy|Nucleotide Sugars Metabolism|Metachromatic Leukodystrophy (MLD)	NA|NA|NA|NA|NA|NA|map00052|map00500|NA|map00520|NA	SMP00182|SMP00525|SMP00526|SMP00349|SMP00457|SMP00458|SMP00043|SMP00034|SMP00348|SMP00010|SMP00347	Galactosemia|Colorectal cancer|Patent Ductus Venosus|Eosinophilic esophagitis|Galactose-1-phosphate uridyltransferase deficiency	x
D-Glucose	C6H12O6	HMDB0000122	quantified	YMDB00286	OC[C@H]1OC(O)[C@H](O)[C@@H](O)[C@@H]1O	WQZGKKKJIJFFOK-GASJEMHNSA-N	C00031	Hexoses	Organic compounds	Organic oxygen compounds	Organooxygen compounds	Carbohydrates and carbohydrate conjugates	Aliphatic heteromonocyclic compounds	Glycolysis|Galactosemia|Fabry disease|Krabbe disease|Warburg Effect|Gaucher Disease|Gluconeogenesis|Lactose Synthesis|Pancreas Function|Insulin Signalling|Lactose Degradation|Lactose Intolerance|Galactose Metabolism|Glucose-Alanine Cycle|Glycogenosis, Type IB|Glycogenosis, Type IC|Fanconi-bickel syndrome|Sphingolipid Metabolism|Gliclazide Action Pathway|Triosephosphate isomerase|GLUT-1 deficiency…	map00010|NA|NA|NA|NA|NA|map00010|NA|NA|NA|NA|NA|map00052|NA|NA|NA|NA|map00500|NA|NA|NA|NA|NA|NA|NA|NA|NA|NA|NA|NA|NA|NA|NA	SMP00040|SMP00182|SMP00525|SMP00526|SMP00654|SMP00349|SMP00128|SMP00444|SMP00643|SMP00391|SMP00457|SMP00458|SMP00043|SMP00127|SMP00573|SMP00574|SMP00572|SMP00034|SMP00461|SMP00563|SMP00580|SMP00453|SMP00454|SMP00348|SMP00460|SMP00347|SMP00562|SMP00531|SMP00581|SMP00466|SMP00579|SMP00560|SMP00374	Pregnancy|Lipodystrophy|Schizophrenia|Donohue Syndrome|Addison's Disease|Colorectal cancer|Early preeclampsia|Ulcerative colitis|Glucagon deficiency|Alzheimer's disease|Hyperlipoproteinemia|Diverticular disease|Partial lipodystrophy|Primary hypomagnesemia|Late-onset preeclampsia|Fanconi Bickel syndrome|Diabetes mellitus type 2|Diabetes mellitus type 1|Eosinophilic esophagitis|Growth hormone defic…	x
D-Glyceraldehyde 3-phosphate	C3H7O6P	HMDB0001112	quantified	YMDB00115	OC(COP(O)(O)=O)C=O	LXJXRIRHZLFYRP-UHFFFAOYSA-N	C00661	Glyceraldehyde-3-phosphates	Organic compounds	Organic oxygen compounds	Organooxygen compounds	Carbohydrates and carbohydrate conjugates	Aliphatic acyclic compounds	Glycolysis|Fructosuria|Warburg Effect|Gluconeogenesis|Glycogenosis, Type IB|Glycogenosis, Type IC|Fanconi-bickel syndrome|Transaldolase deficiency|Pentose Phosphate Pathway|Triosephosphate isomerase|Glycerol Phosphate Shuttle|Fructose and Mannose Degradation|Fructose intolerance, hereditary|Fructose-1,6-diphosphatase deficiency|Glycogenosis, Type VII. Tarui disease|Mitochondrial Electron Transpor…	map00010|NA|NA|map00010|NA|NA|NA|NA|map00030|NA|NA|map00051|NA|NA|NA|map00190|NA|NA|NA|NA|NA	SMP00040|SMP00561|SMP00654|SMP00128|SMP00573|SMP00574|SMP00572|SMP00520|SMP00031|SMP00563|SMP00124|SMP00064|SMP00725|SMP00562|SMP00531|SMP00355|SMP00519|SMP00581|SMP00518|SMP00560|SMP00374		x
Dihydroxyacetone phosphate	C3H7O6P	HMDB0001473	quantified	YMDB00322	OCC(=O)COP(O)(O)=O	GNGACRATGGDKBX-UHFFFAOYSA-N	C00111	Monosaccharide phosphates	Organic compounds	Organic oxygen compounds	Organooxygen compounds	Carbohydrates and carbohydrate conjugates	Aliphatic acyclic compounds	Glycolysis|Fructosuria|Warburg Effect|Gluconeogenesis|D-glyceric acidura|Glycogenosis, Type IB|Glycogenosis, Type IC|Plasmalogen Synthesis|Fanconi-bickel syndrome|Glycerolipid Metabolism|Cardiolipin Biosynthesis|Transaldolase deficiency|Pentose Phosphate Pathway|Phospholipid Biosynthesis|Triosephosphate isomerase|Glycerol Kinase Deficiency|Glycerol Phosphate Shuttle|Fructose and Mannose Degradati…	map00010|NA|NA|map00010|NA|NA|NA|NA|NA|map00561|NA|NA|map00030|map00564|NA|NA|NA|map00051|NA|NA|NA|NA|NA|map00190|NA|NA|NA|NA|NA	SMP00040|SMP00561|SMP00654|SMP00128|SMP00529|SMP00573|SMP00574|SMP00479|SMP00572|SMP00039|SMP20986|SMP00520|SMP00031|SMP00025|SMP00563|SMP00187|SMP00124|SMP00064|SMP00725|SMP15896|SMP00562|SMP00531|SMP00530|SMP00355|SMP00519|SMP00581|SMP00518|SMP00560|SMP00374	Lewy body disease|Alzheimer's disease|Frontotemporal dementia|Transaldolase deficiency		x
D-Mannose	C6H12O6	HMDB0000169	quantified	YMDB00846, YMDB00894	OC[C@H]1OC(O)[C@@H](O)[C@@H](O)[C@@H]1O	WQZGKKKJIJFFOK-QTVWNMPRSA-N	C00159	Hexoses	Organic compounds	Organic oxygen compounds	Organooxygen compounds	Carbohydrates and carbohydrate conjugates	Aliphatic heteromonocyclic compounds	Fructosuria|Galactosemia|Galactose Metabolism|Fructose and Mannose Degradation|Fructose intolerance, hereditary	NA|NA|map00052|map00051|NA	SMP00561|SMP00182|SMP00043|SMP00064|SMP00725	Colorectal cancer|Eosinophilic esophagitis	x
D-Ribose	C5H10O5	HMDB0000283	quantified	YMDB00253	OC[C@H]1OC(O)[C@H](O)[C@@H]1O	HMFHBZSHGGEWLO-SOOFDHNKSA-N	C00121	Pentoses	Organic compounds	Organic oxygen compounds	Organooxygen compounds	Carbohydrates and carbohydrate conjugates	Aliphatic heteromonocyclic compounds	Transaldolase deficiency|Pentose Phosphate Pathway|Ribose-5-phosphate isomerase deficiency|Glucose-6-phosphate dehydrogenase deficiency	NA|map00030|NA|NA	SMP00520|SMP00031|SMP00519|SMP00518	Colorectal cancer|Eosinophilic esophagitis|Ribose-5-phosphate isomerase deficiency	x
D-Ribose 5-phosphate	C5H11O8P	HMDB0001548	quantified	YMDB00119, YMDB00650	OC1O[C@H](COP(O)(O)=O)[C@@H](O)[C@H]1O	KTVPXOYAKDPRHY-SOOFDHNKSA-N	C00117	Pentose phosphates	Organic compounds	Organic oxygen compounds	Organooxygen compounds	Carbohydrates and carbohydrate conjugates	Aliphatic heteromonocyclic compounds	Warburg Effect|AICA-Ribosiduria|Purine Metabolism|Xanthinuria type I|Transaldolase deficiency|Pentose Phosphate Pathway|Lesch-Nyhan Syndrome (LNS)|Thioguanine Action Pathway|Azathioprine Action Pathway|Mercaptopurine Action Pathway|Adenosine Deaminase Deficiency|Molybdenum Cofactor Deficiency|Adenylosuccinate Lyase Deficiency|Myoadenylate deaminase deficiency|Gout or Kelley-Seegmiller Syndrome|Mi…	NA|NA|map00230|NA|NA|map00030|NA|NA|NA|NA|NA|NA|NA|NA|NA|NA|NA|NA|NA|NA|NA	SMP00654|SMP00168|SMP00050|SMP00512|SMP00520|SMP00031|SMP00364|SMP00430|SMP00427|SMP00428|SMP00144|SMP00203|SMP00167|SMP00537|SMP00365|SMP00536|SMP00519|SMP00210|SMP00518|SMP00220|SMP00535	Crohn's disease|Lewy body disease|Ulcerative colitis|Alzheimer's disease|Frontotemporal dementia	x
D-Sedoheptulose 7-phosphate	C7H15O10P	HMDB0001068	quantified	YMDB00196, YMDB00752	OCC1(O)O[C@H](COP(O)(O)=O)[C@@H](O)[C@@H](O)[C@@H]1O	CBIDVWSRUUODHL-QTSLKERKSA-N	C00281	Hexose phosphates	Organic compounds	Organic oxygen compounds	Organooxygen compounds	Carbohydrates and carbohydrate conjugates	Aliphatic heteromonocyclic compounds	Warburg Effect|Transaldolase deficiency|Pentose Phosphate Pathway|Ribose-5-phosphate isomerase deficiency|Glucose-6-phosphate dehydrogenase deficiency	NA|NA|map00030|NA|NA	SMP00654|SMP00520|SMP00031|SMP00519|SMP00518	Lewy body disease|Alzheimer's disease|Frontotemporal dementia|Transaldolase deficiency	x
dTDP	C10H16N2O11P2	HMDB0001274	expected	YMDB00205	CC1=CN([C@H]2C[C@H](O)[C@@H](COP(O)(=O)OP(O)(O)=O)O2)C(=O)NC1=O	UJLXYODCHAELLY-XLPZGREQSA-N	C00363	Pyrimidine 2'-deoxyribonucleoside diphosphates	Organic compounds	Nucleosides, nucleotides, and analogues	Pyrimidine nucleotides	Pyrimidine deoxyribonucleotides	Aromatic heteromonocyclic compounds	Pyrimidine Metabolism|Dihydropyrimidinase Deficiency|Beta Ureidopropionase Deficiency|UMP Synthase Deficiency (Orotic Aciduria)|MNGIE (Mitochondrial Neurogastrointestinal Encephalopathy)	map00240|NA|NA|NA|NA	SMP00046|SMP00178|SMP00172|SMP00219|SMP00202		x
D-Xylose	C5H10O5	HMDB0000098	quantified	YMDB00779, YMDB00821	O[C@@H]1COC(O)[C@H](O)[C@H]1O	SRBFZHDQGSBBOR-IOVATXLUSA-N	C00181	Pentoses	Organic compounds	Organic oxygen compounds	Organooxygen compounds	Carbohydrates and carbohydrate conjugates	Aliphatic heteromonocyclic compounds				AIDS|Lung Cancer|Kidney disease|Crohn's disease|Colorectal cancer|Eosinophilic esophagitis|Small intestinal malabsorption|Small bowel bacterial overgrowth syndrome		x
Erythritol	C4H10O4	HMDB0002994	quantified	no_match	OC[C@H](O)[C@H](O)CO	UNXHWFMMPAWVPI-ZXZARUISSA-N	C16884	Sugar alcohols	Organic compounds	Organic oxygen compounds	Organooxygen compounds	Carbohydrates and carbohydrate conjugates	Aliphatic acyclic compounds				Colorectal cancer|Ribose-5-phosphate isomerase deficiency	x
Fructose 1,6-bisphosphate	C6H14O12P2	HMDB0001058	quantified	YMDB00108, YMDB00687	O[C@H]1[C@H](O)[C@](O)(COP(O)(O)=O)O[C@@H]1COP(O)(O)=O	RNBGYGVWRKECFJ-ZXXMMSQZSA-N	C00354	Hexose phosphates	Organic compounds	Organic oxygen compounds	Organooxygen compounds	Carbohydrates and carbohydrate conjugates	Aliphatic heteromonocyclic compounds	Glycolysis|Fructosuria|Warburg Effect|Gluconeogenesis|Glycogenosis, Type IB|Glycogenosis, Type IC|Fanconi-bickel syndrome|Transaldolase deficiency|Pentose Phosphate Pathway|Triosephosphate isomerase|Fructose and Mannose Degradation|Fructose intolerance, hereditary|Fructose-1,6-diphosphatase deficiency|Glycogenosis, Type VII. Tarui disease|Ribose-5-phosphate isomerase deficiency|Glycogenosis, Type…	map00010|NA|NA|map00010|NA|NA|NA|NA|map00030|NA|map00051|NA|NA|NA|NA|NA|NA|NA|NA	SMP00040|SMP00561|SMP00654|SMP00128|SMP00573|SMP00574|SMP00572|SMP00520|SMP00031|SMP00563|SMP00064|SMP00725|SMP00562|SMP00531|SMP00519|SMP00581|SMP00518|SMP00560|SMP00374		x
Fructose 1-phosphate	C6H13O9P	HMDB0001076	expected	YMDB00655	OC[C@H]1O[C@](O)(COP(O)(O)=O)[C@@H](O)[C@@H]1O	RHKKZBWRNHGJEZ-ARQDHWQXSA-N	C01094	Hexose phosphates	Organic compounds	Organic oxygen compounds	Organooxygen compounds	Carbohydrates and carbohydrate conjugates	Aliphatic heteromonocyclic compounds	Fructosuria|Fructose and Mannose Degradation|Fructose intolerance, hereditary	NA|map00051|NA	SMP00561|SMP00064|SMP00725		x
Fumaric acid	C4H4O4	HMDB0000134	quantified	YMDB00101	OC(=O)\C=C\C(O)=O	VZCYOOQTPOCHFL-OWOJBTEDSA-N	C00122	Dicarboxylic acids and derivatives	Organic compounds	Organic acids and derivatives	Carboxylic acids and derivatives	Dicarboxylic acids and derivatives	Aliphatic acyclic compounds	Urea Cycle|Argininemia|Alkaptonuria|Hawkinsinuria|Warburg Effect|Canavan Disease|Phenylketonuria|AICA-Ribosiduria|Citric Acid Cycle|Purine Metabolism|Hypoacetylaspartia|Prolinemia Type II|Tyrosinemia Type I|Xanthinuria type I|Fumarase deficiency|Tyrosine Metabolism|Aspartate Metabolism|Citrullinemia Type I|Hyperprolinemia Type I|Argininosuccinic Aciduria|Disulfiram Action Pathway|Glutaminolysis a…	map00330|NA|NA|NA|NA|NA|NA|NA|map00020|map00230|NA|NA|NA|NA|NA|map00350|map00250|NA|NA|NA|NA|NA|NA|NA|NA|NA|NA|NA|NA|NA|NA|map00330|NA|NA|NA|NA|NA|NA|NA|NA|map00190|NA|NA|NA|NA|NA|NA|NA|NA|NA|NA|NA|NA|NA|NA|NA|NA|NA|NA|NA|NA|NA	SMP00059|SMP00357|SMP00169|SMP00190|SMP00654|SMP00175|SMP00206|SMP00168|SMP00057|SMP00050|SMP00192|SMP00208|SMP00218|SMP00512|SMP00547|SMP00006|SMP00067|SMP00001|SMP00361|SMP00003|SMP00429|SMP02298|SMP00207|SMP00546|SMP00364|SMP00430|SMP00370|SMP00427|SMP00428|SMP00144|SMP00203|SMP00020|SMP02295|SMP00167|SMP00537|SMP02292|SMP00365|SMP00548|SMP00498|SMP00536|SMP00355|SMP00533|SMP00551|SMP00550|SMP…	Lung Cancer|Colorectal cancer|Alzheimer's disease|Fumarase deficiency|Diverticular disease|Rheumatoid arthritis|Irritable bowel syndrome|Eosinophilic esophagitis|Amish lethal microcephaly|Lipoyltransferase 1 Deficiency|2-Ketoglutarate dehydrogenase complex deficiency	x
gamma-Aminobutyric acid	C4H9NO2	HMDB0000112	quantified	YMDB00335	NCCCC(O)=O	BTCSSZJGUNDROE-UHFFFAOYSA-N	C00334	Gamma amino acids and derivatives	Organic compounds	Organic acids and derivatives	Carboxylic acids and derivatives	Amino acids, peptides, and analogues	Aliphatic acyclic compounds	Homocarnosinosis|Glutamate Metabolism|Hyperinsulinism-Hyperammonemia Syndrome|2-Hydroxyglutric Aciduria (D And L Form)|Succinic semialdehyde dehydrogenase deficiency|4-Hydroxybutyric Aciduria/Succinic Semialdehyde Dehydrogenase Deficiency	NA|map00250|NA|NA|NA|NA	SMP00385|SMP00072|SMP00339|SMP00136|SMP00567|SMP00243	Epilepsy|Meningitis|Hyperekplexia|Crohn's disease|Febrile seizures|Colorectal cancer|Pancreatic cancer|Lewy body disease|Ulcerative colitis|Alzheimer's disease|Periodontal disease|Hyper beta-alaninemia|Hepatic encephalopathy|Tuberculous meningitis|Frontotemporal dementia|Irritable bowel syndrome|Diabetes mellitus type 1|Eosinophilic esophagitis|Gaba-transaminase deficiency|Pyridoxine-dependent ep…	x
Gluconic acid	C6H12O7	HMDB0000625	quantified	YMDB00383	OC[C@@H](O)[C@@H](O)[C@H](O)[C@@H](O)C(O)=O	RGHNJXZEOKUKBD-SQOUGZDYSA-N	C00257	Sugar acids and derivatives	Organic compounds	Organic oxygen compounds	Organooxygen compounds	Carbohydrates and carbohydrate conjugates	Aliphatic acyclic compounds				Schizophrenia|Colorectal cancer|Eosinophilic esophagitis	x
Glucose 1-phosphate	C6H13O9P	HMDB0001586	quantified	YMDB00288, YMDB00970	OC[C@H]1OC(OP(O)(O)=O)[C@H](O)[C@@H](O)[C@@H]1O	HXXFSFRBOHSIMQ-GASJEMHNSA-N	C00103	Monosaccharide phosphates	Organic compounds	Organic oxygen compounds	Organooxygen compounds	Carbohydrates and carbohydrate conjugates	Aliphatic heteromonocyclic compounds	Glycolysis|Galactosemia|Gluconeogenesis|Lactose Synthesis|Galactose Metabolism|Glycogenosis, Type IB|Glycogenosis, Type IC|Fanconi-bickel syndrome|Triosephosphate isomerase|GLUT-1 deficiency syndrome|Nucleotide Sugars Metabolism|Starch and Sucrose Metabolism|Sucrase-isomaltase deficiency|Glycogen synthetase deficiency|Glycogenosis, Type VI. Hers disease|Fructose-1,6-diphosphatase deficiency|Glyco…	map00010|NA|map00010|NA|map00052|NA|NA|NA|NA|NA|map00520|map00500|NA|NA|NA|NA|NA|NA|NA|NA|NA|NA|NA|NA	SMP00040|SMP00182|SMP00128|SMP00444|SMP00043|SMP00573|SMP00574|SMP00572|SMP00563|SMP00580|SMP00010|SMP00058|SMP00557|SMP00552|SMP00555|SMP00562|SMP00531|SMP00556|SMP00581|SMP00579|SMP00560|SMP00554|SMP00553|SMP00374	Lewy body disease|Alzheimer's disease|Frontotemporal dementia	x
Glutamylcysteine	C8H14N2O5S	HMDB0028816	quantified	no_match	N[C@@H](CCC(O)=O)C(=O)N[C@@H](CS)C(O)=O	PABVKUJVLNMOJP-WHFBIAKZSA-N		Dipeptides	Organic compounds	Organic acids and derivatives	Carboxylic acids and derivatives	Amino acids, peptides, and analogues	Aliphatic acyclic compounds					x
Glutathionate(1-)	C10H17N3O6S	HMDB0062697	expected	no_match	NC(CCC(O)=NC(CS)C(O)=NCC(O)=O)C(O)=O	RWSXRVCMGQZWBV-UHFFFAOYSA-N		Oligopeptides	Organic compounds	Organic acids and derivatives	Carboxylic acids and derivatives	Amino acids, peptides, and analogues	Aliphatic acyclic compounds					x
Glycerol	C3H8O3	HMDB0000131	quantified	YMDB00283	OCC(O)CO	PEDCQBHIVMGVHV-UHFFFAOYSA-N	C00116	Sugar alcohols	Organic compounds	Organic oxygen compounds	Organooxygen compounds	Carbohydrates and carbohydrate conjugates	Aliphatic acyclic compounds	Galactosemia|D-glyceric acidura|Galactose Metabolism|Glycerolipid Metabolism|Glycerol Kinase Deficiency|Familial lipoprotein lipase deficiency	NA|NA|map00052|map00561|NA|NA	SMP00182|SMP00529|SMP00043|SMP00039|SMP00187|SMP00530	Pregnancy|Schizophrenia|Crohn's disease|Colorectal cancer|Early preeclampsia|Ulcerative colitis|Late-onset preeclampsia|Diabetes mellitus type 2|Irritable bowel syndrome|Eosinophilic esophagitis|Glycerol kinase deficiency	x
Glycerol 3-phosphate	C3H9O6P	HMDB0000126	quantified	YMDB00073	OC[C@@H](O)COP(O)(O)=O	AWUCVROLDVIAJX-GSVOUGTGSA-N	C00093	Glycerophosphates	Organic compounds	Lipids and lipid-like molecules	Glycerophospholipids	Glycerophosphates	Aliphatic acyclic compounds	D-glyceric acidura|Glycerolipid Metabolism|Cardiolipin Biosynthesis|Phospholipid Biosynthesis|Glycerol Kinase Deficiency|Glycerol Phosphate Shuttle|De Novo Triacylglycerol Biosynthesis|Familial lipoprotein lipase deficiency|Mitochondrial Electron Transport Chain	NA|map00561|NA|map00564|NA|NA|NA|NA|map00190	SMP00529|SMP00039|SMP20986|SMP00025|SMP00187|SMP00124|SMP15896|SMP00530|SMP00355	Colorectal cancer|Lewy body disease|Alzheimer's disease|Frontotemporal dementia	x
Glycerophosphocholine	C8H20NO6P	HMDB0000086	quantified	YMDB00309, YMDB00694	C[N+](C)(C)CCOP([O-])(=O)OC[C@@H](O)CO	SUHOQUVVVLNYQR-QMMMGPOBSA-N	C00670	Glycerophosphocholines	Organic compounds	Lipids and lipid-like molecules	Glycerophospholipids	Glycerophosphocholines	Aliphatic acyclic compounds	Retinol Metabolism|Vitamin A Deficiency	map00830|NA	SMP00074|SMP00336	Kidney cancer|Pancreatic cancer|Alzheimer's disease|Periodontal disease|Multi-infarct dementia|Perillyl alcohol administration for cancer treatment	x
Glycine	C2H5NO2	HMDB0000123	quantified	YMDB00016	NCC(O)=O	DHMQDGOQFOQNFH-UHFFFAOYSA-N	C00037	Alpha amino acids	Organic compounds	Organic acids and derivatives	Carboxylic acids and derivatives	Amino acids, peptides, and analogues	Aliphatic acyclic compounds	Sarcosinemia|5-Oxoprolinuria|Lactic Acidemia|AICA-Ribosiduria|Homocarnosinosis|Ammonia Recycling|Purine Metabolism|Alanine Metabolism|Hypermethioninemia|Prolinemia Type II|Xanthinuria type I|Zellweger Syndrome|Carnitine Synthesis|Glutamate Metabolism|Porphyrin Metabolism|Methionine Metabolism|Bile Acid Biosynthesis|Glutathione Metabolism|Hyperprolinemia Type I|Porphyria Variegata (PV)|27-Hydroxyl…	NA|NA|NA|NA|NA|map00910|map00230|map00250|NA|NA|NA|NA|NA|map00250|map00860|map00270|map00120|map00480|NA|NA|NA|NA|NA|NA|NA|NA|NA|NA|NA|NA|map00260|NA|NA|NA|map00330|NA|NA|NA|NA|NA|NA|NA|NA|NA|NA|NA|NA|NA|NA|NA|NA|NA|NA|NA|NA|NA|NA|NA|NA|NA|NA|NA|NA|NA|NA|NA|NA|NA|NA|NA|NA|NA	SMP00244|SMP00143|SMP00313|SMP00168|SMP00385|SMP00009|SMP00050|SMP00055|SMP00341|SMP00208|SMP00512|SMP00316|SMP00465|SMP00072|SMP00024|SMP00033|SMP00035|SMP00015|SMP00361|SMP00346|SMP00720|SMP00500|SMP00207|SMP00364|SMP00430|SMP00427|SMP00223|SMP00344|SMP00485|SMP00352|SMP00004|SMP00428|SMP00144|SMP00203|SMP00020|SMP00317|SMP00342|SMP00350|SMP00167|SMP00337|SMP00537|SMP02313|SMP00365|SMP00315|SMP…	Gout|Autism|Obesity|Leukemia|Pregnancy|Lung Cancer|Sarcosinemia|Histidinemia|Schizophrenia|Tyrosinemia I|Crohn's disease|Iminoglycinuria|Phenylketonuria|Glucoglycinuria|Colorectal cancer|Pancreatic cancer|Lewy body disease|D-Glyceric acidura|Early preeclampsia|Ulcerative colitis|Propionic acidemia|D-Glyceric acidemia|Alzheimer's disease|Periodontal disease|Diverticular disease|Neu-Laxova Syndrome…	x
Glycolic acid	C2H4O3	HMDB0000115	quantified	YMDB00807	OCC(O)=O	AEMRFAOFKBGASW-UHFFFAOYSA-N	C03547	Alpha hydroxy acids and derivatives	Organic compounds	Organic acids and derivatives	Hydroxy acids and derivatives	Alpha hydroxy acids and derivatives	Aliphatic acyclic compounds				Lung Cancer|Hemodialysis|Schizophrenia|Biliary atresia|Colorectal cancer|Glycolic aciduria|Fumarase deficiency|Primary hyperoxaluria I|Eosinophilic esophagitis|Glutaric acidemia type 2|Ethylene glycol poisoning|D-2-hydroxyglutaric aciduria|Transurethral resection of the prostate|Branched-chain Keto Acid Dehydrogenase Kinase Deficiency	x
Guanidoacetic acid	C3H7N3O2	HMDB0000128	quantified	no_match	NC(=N)NCC(O)=O	BPMFZUMJYQTVII-UHFFFAOYSA-N	C00581	Alpha amino acids and derivatives	Organic compounds	Organic acids and derivatives	Carboxylic acids and derivatives	Amino acids, peptides, and analogues	Aliphatic acyclic compounds	Sarcosinemia|Prolinemia Type II|Hyperprolinemia Type I|Prolidase Deficiency (PD)|Non Ketotic Hyperglycinemia|Hyperglycinemia, non-ketotic|Glycine and Serine Metabolism|Arginine and Proline Metabolism|Dimethylglycine Dehydrogenase Deficiency|3-Phosphoglycerate dehydrogenase deficiency|Hyperornithinemia with gyrate atrophy (HOGA)|L-arginine:glycine amidinotransferase deficiency|Dihydropyrimidine De…	NA|NA|NA|NA|NA|NA|map00260|map00330|NA|NA|NA|NA|NA|NA|NA|NA|NA|NA	SMP00244|SMP00208|SMP00361|SMP00207|SMP00223|SMP00485|SMP00004|SMP00020|SMP00242|SMP00721|SMP00505|SMP00507|SMP00179|SMP00363|SMP00188|SMP00362|SMP00506|SMP00504	Uremia|Schizophrenia|Crohn's disease|Ulcerative colitis|Chronic renal failure|Eosinophilic esophagitis|Cerebral creatine deficiency syndrome 2|Cerebral creatine deficiency syndrome 3|Cerebral creatine deficiency syndrome 1	x
Guanine	C5H5N5O	HMDB0000132	quantified	YMDB00698	NC1=NC(=O)C2=C(N1)N=CN2	UYTPUPDQBNUYGX-UHFFFAOYSA-N	C00242	Purines and purine derivatives	Organic compounds	Organoheterocyclic compounds	Imidazopyrimidines	Purines and purine derivatives	Aromatic heteropolycyclic compounds	AICA-Ribosiduria|Purine Metabolism|Xanthinuria type I|Lesch-Nyhan Syndrome (LNS)|Thioguanine Action Pathway|Azathioprine Action Pathway|Mercaptopurine Action Pathway|Adenosine Deaminase Deficiency|Molybdenum Cofactor Deficiency|Adenylosuccinate Lyase Deficiency|Myoadenylate deaminase deficiency|Gout or Kelley-Seegmiller Syndrome|Mitochondrial DNA depletion syndrome|Purine Nucleoside Phosphorylase…	NA|map00230|NA|NA|NA|NA|NA|NA|NA|NA|NA|NA|NA|NA|NA|NA	SMP00168|SMP00050|SMP00512|SMP00364|SMP00430|SMP00427|SMP00428|SMP00144|SMP00203|SMP00167|SMP00537|SMP00365|SMP00536|SMP00210|SMP00220|SMP00535	Colorectal cancer|Lewy body disease|Alzheimer's disease|Lesch-Nyhan syndrome|Frontotemporal dementia	x
Guanosine	C10H13N5O5	HMDB0000133	quantified	YMDB00509	NC1=NC2=C(N=CN2[C@@H]2O[C@H](CO)[C@@H](O)[C@H]2O)C(=O)N1	NYHBQMYGNKIUIF-UUOKFMHZSA-N	C00387	Purine nucleosides	Organic compounds	Nucleosides, nucleotides, and analogues	Purine nucleosides		Aromatic heteropolycyclic compounds	AICA-Ribosiduria|Purine Metabolism|Xanthinuria type I|Lesch-Nyhan Syndrome (LNS)|Thioguanine Action Pathway|Azathioprine Action Pathway|Mercaptopurine Action Pathway|Adenosine Deaminase Deficiency|Molybdenum Cofactor Deficiency|Adenylosuccinate Lyase Deficiency|Myoadenylate deaminase deficiency|Gout or Kelley-Seegmiller Syndrome|Mitochondrial DNA depletion syndrome|Purine Nucleoside Phosphorylase…	NA|map00230|NA|NA|NA|NA|NA|NA|NA|NA|NA|NA|NA|NA|NA|NA	SMP00168|SMP00050|SMP00512|SMP00364|SMP00430|SMP00427|SMP00428|SMP00144|SMP00203|SMP00167|SMP00537|SMP00365|SMP00536|SMP00210|SMP00220|SMP00535	Crohn's disease|Colorectal cancer|Ulcerative colitis|Eosinophilic esophagitis|Purine nucleoside phosphorylase deficiency	x
Guanosine diphosphate	C10H15N5O11P2	HMDB0001201	quantified	YMDB00257	NC1=NC2=C(N=CN2[C@@H]2O[C@H](COP(O)(=O)OP(O)(O)=O)[C@@H](O)[C@H]2O)C(=O)N1	QGWNDRXFNXRZMB-UUOKFMHZSA-N	C00035	Purine ribonucleoside diphosphates	Organic compounds	Nucleosides, nucleotides, and analogues	Purine nucleotides	Purine ribonucleotides	Aromatic heteropolycyclic compounds	Leigh Syndrome|Warburg Effect|Canavan Disease|Gluconeogenesis|AICA-Ribosiduria|Citric Acid Cycle|Purine Metabolism|Hypoacetylaspartia|Insulin Signalling|Xanthinuria type I|Fumarase deficiency|Pyruvate Metabolism|Aspartate Metabolism|Glycogenosis, Type IB|Glycogenosis, Type IC|Glutaminolysis and Cancer|Triosephosphate isomerase|Congenital lactic acidosis|Lesch-Nyhan Syndrome (LNS)|Pyruvate kinase …	NA|NA|NA|map00010|NA|map00020|map00230|NA|NA|NA|NA|map00620|map00250|NA|NA|NA|NA|NA|NA|NA|NA|NA|NA|NA|NA|NA|NA|NA|NA|NA|NA|NA|NA|NA|NA|NA|NA|NA|NA|NA|NA|NA|NA|NA|NA|NA|NA|NA|NA|NA|NA|NA|NA|NA|NA|NA|NA|NA|NA|NA|NA|NA|NA|NA|NA|NA|NA|NA|NA|NA|NA|NA|NA|NA|NA|NA|NA|NA|NA|NA|NA|NA|NA|NA|NA|NA|NA|NA|NA|NA|NA|NA|NA|NA|NA|NA|NA|NA|NA|NA|NA|NA|NA|NA|NA|NA|NA|NA|NA|NA|NA|NA|NA|NA|NA|NA|NA|NA|NA|NA|NA|NA|NA|…	SMP00196|SMP00654|SMP00175|SMP00128|SMP00168|SMP00057|SMP00050|SMP00192|SMP00391|SMP00512|SMP00547|SMP00060|SMP00067|SMP00573|SMP00574|SMP02298|SMP00563|SMP00546|SMP00364|SMP00559|SMP00430|SMP00427|SMP00428|SMP00558|SMP00144|SMP00203|SMP59872|SMP62882|SMP60204|SMP53896|SMP02295|SMP00167|SMP59865|SMP60170|SMP58964|SMP58923|SMP62622|SMP59868|SMP58956|SMP00537|SMP59044|SMP57586|SMP02292|SMP57584|SMP…	Stroke|Epilepsy|Rachialgia|Neuroinfection|Subarachnoid hemorrhage	x
Guanosine monophosphate	C10H14N5O8P	HMDB0001397	quantified	YMDB00261	NC1=NC2=C(N=CN2[C@@H]2O[C@H](COP(O)(O)=O)[C@@H](O)[C@H]2O)C(=O)N1	RQFCJASXJCIDSX-UUOKFMHZSA-N	C00144	Purine ribonucleoside monophosphates	Organic compounds	Nucleosides, nucleotides, and analogues	Purine nucleotides	Purine ribonucleotides	Aromatic heteropolycyclic compounds	AICA-Ribosiduria|Homocarnosinosis|Purine Metabolism|Xanthinuria type I|Glutamate Metabolism|Amikacin Action Pathway|Neomycin Action Pathway|Arbekacin Action Pathway|Josamycin Action Pathway|Kanamycin Action Pathway|Gentamicin Action Pathway|Lincomycin Action Pathway|Netilmicin Action Pathway|Tobramycin Action Pathway|Transcription/Translation|Clindamycin Action Pathway|Doxycycline Action Pathway|…	NA|NA|map00230|NA|map00250|NA|NA|NA|NA|NA|NA|NA|NA|NA|NA|NA|NA|NA|NA|NA|NA|NA|NA|NA|NA|NA|NA|NA|NA|NA|NA|NA|NA|NA|NA|NA|NA|NA|NA|NA|NA|NA|NA|NA|NA|NA|NA|NA|NA|NA|NA|NA|NA	SMP00168|SMP00385|SMP00050|SMP00512|SMP00072|SMP00253|SMP00256|SMP00713|SMP00731|SMP00255|SMP00254|SMP00728|SMP00257|SMP00711|SMP00019|SMP00249|SMP00291|SMP00364|SMP00295|SMP00292|SMP00714|SMP00430|SMP00712|SMP00427|SMP00247|SMP00262|SMP00250|SMP00727|SMP00259|SMP00294|SMP00251|SMP00258|SMP00252|SMP00248|SMP00290|SMP00428|SMP00730|SMP00144|SMP00729|SMP00203|SMP00293|SMP00726|SMP00167|SMP00537|SMP…		x
Guanosine triphosphate	C10H16N5O14P3	HMDB0001273	quantified	YMDB00558	NC1=NC2=C(N=CN2[C@@H]2O[C@H](COP(O)(=O)OP(O)(=O)OP(O)(O)=O)[C@@H](O)[C@H]2O)C(=O)N1	XKMLYUALXHKNFT-UUOKFMHZSA-N	C00044	Purine ribonucleoside triphosphates	Organic compounds	Nucleosides, nucleotides, and analogues	Purine nucleotides	Purine ribonucleotides	Aromatic heteropolycyclic compounds	Fructosuria|Leigh Syndrome|Warburg Effect|Canavan Disease|Gluconeogenesis|Segawa syndrome|AICA-Ribosiduria|Citric Acid Cycle|Purine Metabolism|Hypoacetylaspartia|Insulin Signalling|Xanthinuria type I|Fumarase deficiency|Pyruvate Metabolism|Aspartate Metabolism|DNA Replication Fork|Pterine Biosynthesis|Glycogenosis, Type IB|Glycogenosis, Type IC|Amikacin Action Pathway|Neomycin Action Pathway|Arbe…	NA|NA|NA|NA|map00010|NA|NA|map00020|map00230|NA|NA|NA|NA|map00620|map00250|NA|map00790|NA|NA|NA|NA|NA|NA|NA|NA|NA|NA|NA|NA|NA|NA|NA|NA|NA|NA|NA|NA|NA|NA|NA|NA|NA|NA|NA|NA|NA|NA|NA|NA|NA|NA|NA|NA|NA|NA|NA|NA|NA|NA|NA|NA|NA|NA|NA|NA|map00051|NA|NA|NA|NA|NA|NA|NA|NA|NA|NA|NA|NA|NA|NA|NA|NA|NA|NA|NA|NA|NA|NA|NA|NA|NA|NA|NA|NA|NA|NA|NA|NA|NA|NA|NA|NA|NA|NA|NA|NA|NA|NA|NA|NA|NA|NA|NA|NA|NA|NA|NA|NA|NA|…	SMP00561|SMP00196|SMP00654|SMP00175|SMP00128|SMP00490|SMP00168|SMP00057|SMP00050|SMP00192|SMP00391|SMP00512|SMP00547|SMP00060|SMP00067|SMP00477|SMP00005|SMP00573|SMP00574|SMP00253|SMP00256|SMP00713|SMP00486|SMP00731|SMP00255|SMP00254|SMP02298|SMP00728|SMP00257|SMP00711|SMP00019|SMP00563|SMP00249|SMP00546|SMP00291|SMP00364|SMP00295|SMP00292|SMP00714|SMP00559|SMP00430|SMP00712|SMP00427|SMP00247|SMP…	Stroke|Epilepsy|Rachialgia|Neuroinfection|Subarachnoid hemorrhage	x
Homocysteine	C4H9NO2S	HMDB0000742	quantified	YMDB00371, YMDB00520	NC(CCS)C(O)=O	FFFHZYDWPBMWHY-UHFFFAOYSA-N	C05330	Alpha amino acids	Organic compounds	Organic acids and derivatives	Carboxylic acids and derivatives	Amino acids, peptides, and analogues	Aliphatic acyclic compounds	Sarcosinemia|Betaine Metabolism|Hypermethioninemia|Methionine Metabolism|Homocysteine Degradation|Catecholamine Biosynthesis|Non Ketotic Hyperglycinemia|Hyperglycinemia, non-ketotic|Glycine and Serine Metabolism|Sarcosine Oncometabolite Pathway |Gamma-cystathionase deficiency (CTH)|Cystathionine Beta-Synthase Deficiency|Glycine N-methyltransferase Deficiency|Dimethylglycine Dehydrogenase Deficien…	NA|map00260|NA|map00270|NA|map00350|NA|NA|map00260|NA|NA|NA|NA|NA|NA|NA|NA|NA|NA|NA|NA	SMP00244|SMP00123|SMP00341|SMP00033|SMP00455|SMP00012|SMP00223|SMP00485|SMP00004|SMP02313|SMP00514|SMP00177|SMP00222|SMP00242|SMP00221|SMP00721|SMP00179|SMP00214|SMP00515|SMP00340|SMP00570	Stroke|Uremia|Dementia|Hemodialysis|Homocystinuria|Cystathioninuria|Colorectal cancer|Sickle cell anemia|Multiple sclerosis|Parkinson's disease|Alzheimer's disease|Peripheral neuropathy|Chronic renal failure|Creutzfeldt-Jakob disease|Transcobalamin II deficiency|Amyotrophic lateral sclerosis|Progressive supranuclear palsy|Molybdenum cofactor deficiency|Molybdenium co-factor deficiency|Sulfite oxi…		x
Hypoxanthine	C5H4N4O	HMDB0000157	quantified	YMDB00555	OC1=NC=NC2=C1NC=N2	FDGQSTZJBFJUBT-UHFFFAOYSA-N	C00262	Hypoxanthines	Organic compounds	Organoheterocyclic compounds	Imidazopyrimidines	Purines and purine derivatives	Aromatic heteropolycyclic compounds	AICA-Ribosiduria|Purine Metabolism|Xanthinuria type I|Lesch-Nyhan Syndrome (LNS)|Thioguanine Action Pathway|Azathioprine Action Pathway|Mercaptopurine Action Pathway|Adenosine Deaminase Deficiency|Molybdenum Cofactor Deficiency|Adenylosuccinate Lyase Deficiency|Myoadenylate deaminase deficiency|Gout or Kelley-Seegmiller Syndrome|Mitochondrial DNA depletion syndrome|Purine Nucleoside Phosphorylase…	NA|map00230|NA|NA|NA|NA|NA|NA|NA|NA|NA|NA|NA|NA|NA|NA	SMP00168|SMP00050|SMP00512|SMP00364|SMP00430|SMP00427|SMP00428|SMP00144|SMP00203|SMP00167|SMP00537|SMP00365|SMP00536|SMP00210|SMP00220|SMP00535	Uremia|Lung Cancer|Hydrocephalus|Canavan disease|Crohn's disease|Colorectal cancer|Pancreatic cancer|Lewy body disease|Xanthinuria type 1|Ulcerative colitis|Thymidine treatment|Periodontal disease|Alzheimer's disease|Lesch-Nyhan syndrome|Rheumatoid arthritis|Frontotemporal dementia|Irritable bowel syndrome|Eosinophilic esophagitis|Hepatocellular carcinoma|Degenerative disc disease|3-Methyl-croton…	x
Inosine	C10H12N4O5	HMDB0000195	quantified	YMDB00510	OC[C@H]1O[C@H]([C@H](O)[C@@H]1O)N1C=NC2=C1NC=NC2=O	UGQMRVRMYYASKQ-KQYNXXCUSA-N	C00294	Purine nucleosides	Organic compounds	Nucleosides, nucleotides, and analogues	Purine nucleosides		Aromatic heteropolycyclic compounds	AICA-Ribosiduria|Purine Metabolism|Xanthinuria type I|Lesch-Nyhan Syndrome (LNS)|Thioguanine Action Pathway|Azathioprine Action Pathway|Mercaptopurine Action Pathway|Adenosine Deaminase Deficiency|Molybdenum Cofactor Deficiency|Adenylosuccinate Lyase Deficiency|Myoadenylate deaminase deficiency|Gout or Kelley-Seegmiller Syndrome|Mitochondrial DNA depletion syndrome|Purine Nucleoside Phosphorylase…	NA|map00230|NA|NA|NA|NA|NA|NA|NA|NA|NA|NA|NA|NA|NA|NA	SMP00168|SMP00050|SMP00512|SMP00364|SMP00430|SMP00427|SMP00428|SMP00144|SMP00203|SMP00167|SMP00537|SMP00365|SMP00536|SMP00210|SMP00220|SMP00535	Gout|Septic shock|Kidney disease|Canavan disease|Crohn's disease|Colorectal cancer|Critical illnesses|Xanthinuria type 1|Ulcerative colitis|Thymidine treatment|Coronary artery disease|Irritable bowel syndrome|Eosinophilic esophagitis|Degenerative disc disease|Purine nucleoside phosphorylase deficiency	x
Isocitric acid	C6H8O7	HMDB0000193	quantified	YMDB00026	OC(C(CC(O)=O)C(O)=O)C(O)=O	ODBLHEXUDAPZAU-UHFFFAOYSA-N	C00311	Tricarboxylic acids and derivatives	Organic compounds	Organic acids and derivatives	Carboxylic acids and derivatives	Tricarboxylic acids and derivatives	Aliphatic acyclic compounds	Warburg Effect|Citric Acid Cycle|Fumarase deficiency|Glutaminolysis and Cancer|Congenital lactic acidosis|The Oncogenic Action of Fumarate|The Oncogenic Action of Succinate|Mitochondrial complex II deficiency|Pyruvate dehydrogenase deficiency (E2)|Pyruvate dehydrogenase deficiency (E3)|The oncogenic action of 2-hydroxyglutarate|2-ketoglutarate dehydrogenase complex deficiency|The oncogenic action…	NA|map00020|NA|NA|NA|NA|NA|NA|NA|NA|NA|NA|NA|NA	SMP00654|SMP00057|SMP00547|SMP02298|SMP00546|SMP02295|SMP02292|SMP00548|SMP00551|SMP00550|SMP02291|SMP00549|SMP02358|SMP02359	Anoxia|Lewy body disease|Alzheimer's disease|Frontotemporal dementia|Eosinophilic esophagitis|Autosomal dominant polycystic kidney disease	x
Itaconic acid	C5H6O4	HMDB0002092	detected	YMDB00716	OC(=O)CC(=C)C(O)=O	LVHBHZANLOWSRM-UHFFFAOYSA-N	C00490	Branched fatty acids	Organic compounds	Lipids and lipid-like molecules	Fatty Acyls	Fatty acids and conjugates	Aliphatic acyclic compounds						x
Ketoleucine	C6H10O3	HMDB0000695	quantified	YMDB00388	CC(C)CC(=O)C(O)=O	BKAJNAXTPSGJCU-UHFFFAOYSA-N	C00233	Short-chain keto acids and derivatives	Organic compounds	Organic acids and derivatives	Keto acids and derivatives	Short-chain keto acids and derivatives	Aliphatic acyclic compounds	Propionic Acidemia|Isovaleric acidemia|Isovaleric Aciduria|Methylmalonic Aciduria|Maple Syrup Urine Disease|3-hydroxyisobutyric aciduria|Beta-Ketothiolase Deficiency|3-Methylglutaconic Aciduria Type I|Isobutyryl-coa dehydrogenase deficiency|Valine, Leucine and Isoleucine Degradation|3-Hydroxy-3-Methylglutaryl-CoA Lyase Deficiency|3-hydroxyisobutyric acid dehydrogenase deficiency|3-Methylcrotonyl …	NA|NA|NA|NA|NA|NA|NA|NA|NA|map00280|NA|NA|NA|NA|NA	SMP00236|SMP00524|SMP00238|SMP00200|SMP00199|SMP00522|SMP00173|SMP00139|SMP00523|SMP00032|SMP00138|SMP00521|SMP00237|SMP00384|SMP00137	Gout|Colorectal cancer|Rheumatoid arthritis|Eosinophilic esophagitis|Maple syrup urine disease|Branched-chain Keto Acid Dehydrogenase Kinase Deficiency	x
Kynurenic acid	C10H7NO3	HMDB0000715	quantified	YMDB01725	OC(=O)C1=CC(=O)C2=CC=CC=C2N1	HCZHHEIFKROPDY-UHFFFAOYSA-N	C01717	Quinoline carboxylic acids	Organic compounds	Organoheterocyclic compounds	Quinolines and derivatives	Quinoline carboxylic acids	Aromatic heteropolycyclic compounds	Tryptophan Metabolism	map00380	SMP00063	Uremia|Anemia|Malaria|Convulsion|Schizophrenia|Crohn's disease|Colorectal cancer|Ulcerative colitis|Tuberculous meningitis|Eosinophilic esophagitis	x
DL-3-Hydroxykynurenine	C10H12N2O4	HMDB0011631	quantified	YMDB00105	N[C@@H](CC(=O)C1=CC=CC(O)=C1N)C(O)=O	VCKPUUFAIGNJHC-LURJTMIESA-N	C03227	Alkyl-phenylketones	Organic compounds	Organic oxygen compounds	Organooxygen compounds	Carbonyl compounds	Aromatic homomonocyclic compounds	Tryptophan Metabolism	map00380	SMP00063	Nicotinamide Adenine Dinucleotide Deficiency	x
L-Acetylcarnitine	C9H17NO4	HMDB0000201	quantified	YMDB00351	CC(=O)O[C@H](CC([O-])=O)C[N+](C)(C)C	RDHQFKQIGNGIED-MRVPVSSYSA-N		Acyl carnitines	Organic compounds	Lipids and lipid-like molecules	Fatty Acyls	Fatty acid esters	Aliphatic acyclic compounds	Adrenoleukodystrophy, X-linked|Oxidation of Branched Chain Fatty Acids|Beta Oxidation of Very Long Chain Fatty Acids|Carnitine-acylcarnitine translocase deficiency	NA|NA|map01040|NA	SMP00516|SMP00030|SMP00052|SMP00517	Obesity|Crohn's disease|Colorectal cancer|Ulcerative colitis|Eosinophilic esophagitis|3-Methyl-crotonyl-glycinuria|3-Hydroxyacyl-CoA dehydrogenase deficiency|Very Long Chain Acyl-CoA Dehydrogenase Deficiency|Short-chain L-3-hydroxyacyl-CoA dehydrogenase deficiency	x
L-Alanine	C3H7NO2	HMDB0000161	quantified	YMDB00154, YMDB00993	C[C@H](N)C(O)=O	QNAYBMKLOCPYGJ-REOHCLBHSA-N	C00041	Alanine and derivatives	Organic compounds	Organic acids and derivatives	Carboxylic acids and derivatives	Amino acids, peptides, and analogues	Aliphatic acyclic compounds	Urea Cycle|Argininemia|Sarcosinemia|Lactic Acidemia|Homocarnosinosis|Alanine Metabolism|Citrullinemia Type I|Glutamate Metabolism|Glucose-Alanine Cycle|Tryptophan Metabolism|Glutathione Metabolism|Amikacin Action Pathway|Neomycin Action Pathway|Arbekacin Action Pathway|Josamycin Action Pathway|Kanamycin Action Pathway|5-oxoprolinase deficiency|Argininosuccinic Aciduria|Gentamicin Action Pathway|G…	map00330|NA|NA|NA|NA|map00250|NA|map00250|NA|map00380|map00480|NA|NA|NA|NA|NA|NA|NA|NA|NA|NA|NA|NA|NA|NA|NA|NA|NA|NA|NA|NA|NA|NA|NA|NA|map00450|NA|NA|NA|NA|NA|NA|NA|NA|NA|map00260|NA|NA|NA|NA|NA|NA|NA|NA|NA|NA|NA|NA|NA|NA|NA|NA|NA	SMP00059|SMP00357|SMP00244|SMP00313|SMP00385|SMP00055|SMP00001|SMP00072|SMP00127|SMP00063|SMP00015|SMP00253|SMP00256|SMP00713|SMP00731|SMP00255|SMP00500|SMP00003|SMP00254|SMP02298|SMP00728|SMP00257|SMP00711|SMP00019|SMP00249|SMP00291|SMP00295|SMP00292|SMP00714|SMP00712|SMP00247|SMP00262|SMP00250|SMP00727|SMP00223|SMP00029|SMP00259|SMP00294|SMP00485|SMP00352|SMP00251|SMP00258|SMP00252|SMP00248|SMP…	Gout|Autism|Epilepsy|Leukemia|Pregnancy|Meningitis|Lung Cancer|Dengue fever|Histidinemia|Tuberculosis|Heart failure|Schizophrenia|Crohn's disease|Pearson Syndrome|Colorectal cancer|Pancreatic cancer|Lewy body disease|Early preeclampsia|Ulcerative colitis|Paraquat poisoning|Glucagon deficiency|Periodontal disease|Alzheimer's disease|Diverticular disease|Rheumatoid arthritis|Late-onset preeclampsia…	x
L-alpha-Aminobutyric acid	C4H9NO2	HMDB0000452	quantified	no_match	CC[C@H](N)C(O)=O	QWCKQJZIFLGMSD-VKHMYHEASA-N	C02356	L-alpha-amino acids	Organic compounds	Organic acids and derivatives	Carboxylic acids and derivatives	Amino acids, peptides, and analogues	Aliphatic acyclic compounds				Schizophrenia|Kidney disease|Colorectal cancer|Alzheimer's disease|Eosinophilic esophagitis|Cancer with metastatic bone disease	x
L-Arginine	C6H14N4O2	HMDB0000517	quantified	YMDB00592	N[C@@H](CCCNC(N)=N)C(O)=O	ODKSFYDXXFIFQN-BYPYZUCNSA-N	C00062	L-alpha-amino acids	Organic compounds	Organic acids and derivatives	Carboxylic acids and derivatives	Amino acids, peptides, and analogues	Aliphatic acyclic compounds	Urea Cycle|Argininemia|Sarcosinemia|Canavan Disease|Hypoacetylaspartia|Prolinemia Type II|Aspartate Metabolism|Citrullinemia Type I|Hyperprolinemia Type I|Argininosuccinic Aciduria|Prolidase Deficiency (PD)|Transcription/Translation|Non Ketotic Hyperglycinemia|Hyperglycinemia, non-ketotic|Glycine and Serine Metabolism|Arginine and Proline Metabolism|Dimethylglycine Dehydrogenase Deficiency|Carbam…	map00330|NA|NA|NA|NA|NA|map00250|NA|NA|NA|NA|NA|NA|NA|map00260|map00330|NA|NA|NA|NA|NA|NA|NA|NA|NA|NA|NA|NA	SMP00059|SMP00357|SMP00244|SMP00175|SMP00192|SMP00208|SMP00067|SMP00001|SMP00361|SMP00003|SMP00207|SMP00019|SMP00223|SMP00485|SMP00004|SMP00020|SMP00242|SMP00002|SMP00721|SMP00505|SMP00507|SMP00179|SMP00363|SMP00205|SMP00188|SMP00362|SMP00506|SMP00504	Autism|Obesity|Leukemia|Pregnancy|Cystinuria|Argininemia|Heart failure|Schizophrenia|Tyrosinemia I|Hyperlysinuria|Crohn's disease|Pearson Syndrome|Hyperargininemia|Colorectal cancer|Lewy body disease|Intestinal failure|Early preeclampsia|Ulcerative colitis|Propionic acidemia|Alzheimer's disease|Citrullinemia type I|Chronic renal failure|Late-onset preeclampsia|Frontotemporal dementia|Irritable bo…	x
L-Asparagine	C4H8N2O3	HMDB0000168	quantified	YMDB00226, YMDB00849	N[C@@H](CC(N)=O)C(O)=O	DCXYFEDJOCDNAF-REOHCLBHSA-N	C00152	Asparagine and derivatives	Organic compounds	Organic acids and derivatives	Carboxylic acids and derivatives	Amino acids, peptides, and analogues	Aliphatic acyclic compounds	Canavan Disease|Ammonia Recycling|Hypoacetylaspartia|Aspartate Metabolism|Amikacin Action Pathway|Neomycin Action Pathway|Arbekacin Action Pathway|Josamycin Action Pathway|Kanamycin Action Pathway|Gentamicin Action Pathway|Lincomycin Action Pathway|Netilmicin Action Pathway|Tobramycin Action Pathway|Transcription/Translation|Clindamycin Action Pathway|Doxycycline Action Pathway|Lymecycline Action…	NA|map00910|NA|map00250|NA|NA|NA|NA|NA|NA|NA|NA|NA|NA|NA|NA|NA|NA|NA|NA|NA|NA|NA|NA|NA|NA|NA|NA|NA|NA|NA|NA|NA|NA|NA	SMP00175|SMP00009|SMP00192|SMP00067|SMP00253|SMP00256|SMP00713|SMP00731|SMP00255|SMP00254|SMP00728|SMP00257|SMP00711|SMP00019|SMP00249|SMP00291|SMP00295|SMP00292|SMP00714|SMP00712|SMP00247|SMP00262|SMP00250|SMP00727|SMP00259|SMP00294|SMP00251|SMP00258|SMP00252|SMP00248|SMP00290|SMP00730|SMP00729|SMP00293|SMP00726	Gout|Uremia|Epilepsy|Leukemia|Pregnancy|Schizophrenia|Celiac disease|Crohn's disease|Cystic fibrosis|Colorectal cancer|Lewy body disease|Early preeclampsia|Ulcerative colitis|Fumarase deficiency|Alzheimer's disease|Late-onset preeclampsia|Frontotemporal dementia|Eosinophilic esophagitis	x
L-Aspartic acid	C4H7NO4	HMDB0000191	quantified	YMDB00896	N[C@@H](CC(O)=O)C(O)=O	CKLJMWTZIZZHCS-REOHCLBHSA-N	C00049	Aspartic acid and derivatives	Organic compounds	Organic acids and derivatives	Carboxylic acids and derivatives	Amino acids, peptides, and analogues	Aliphatic acyclic compounds	Urea Cycle|Argininemia|Alkaptonuria|Hawkinsinuria|Canavan Disease|AICA-Ribosiduria|Homocarnosinosis|Ammonia Recycling|Purine Metabolism|Hypoacetylaspartia|Prolinemia Type II|Tyrosinemia Type I|Xanthinuria type I|Tyrosine Metabolism|Aspartate Metabolism|Citrullinemia Type I|Glutamate Metabolism|Hyperprolinemia Type I|Beta-Alanine Metabolism|Malate-Aspartate Shuttle|Argininosuccinic Aciduria|Disulf…	map00330|NA|NA|NA|NA|NA|NA|map00910|map00230|NA|NA|NA|NA|map00350|map00250|NA|map00250|NA|map00410|NA|NA|NA|NA|NA|NA|NA|NA|NA|NA|NA|NA|NA|NA|NA|map00330|NA|NA|NA|NA|NA|NA|NA|NA|NA|NA|NA|NA|NA|NA|NA|NA|NA|NA|NA|NA|NA|NA|NA	SMP00059|SMP00357|SMP00169|SMP00190|SMP00175|SMP00168|SMP00385|SMP00009|SMP00050|SMP00192|SMP00208|SMP00218|SMP00512|SMP00006|SMP00067|SMP00001|SMP00072|SMP00361|SMP00007|SMP00129|SMP00003|SMP00429|SMP02298|SMP00207|SMP00019|SMP00493|SMP00364|SMP00430|SMP00427|SMP00492|SMP00351|SMP00428|SMP00144|SMP00203|SMP00020|SMP00167|SMP00537|SMP00365|SMP00498|SMP00536|SMP00533|SMP00494|SMP00339|SMP00136|SMP…	Gout|Epilepsy|Cirrhosis|Schizophrenia|Crohn's disease|Colorectal cancer|Pancreatic cancer|Lewy body disease|Ulcerative colitis|Alzheimer's disease|Periodontal disease|Frontotemporal dementia|Irritable bowel syndrome|Eosinophilic esophagitis|Growth hormone deficiency|Dicarboxylic aminoaciduria|Perillyl alcohol administration for cancer treatment	x
L-Cystathionine	C7H14N2O4S	HMDB0000099	quantified	YMDB00245	N[C@@H](CCSC[C@H](N)C(O)=O)C(O)=O	ILRYLPWNYFXEMH-WHFBIAKZSA-N	C02291	L-cysteine-S-conjugates	Organic compounds	Organic acids and derivatives	Carboxylic acids and derivatives	Amino acids, peptides, and analogues	Aliphatic acyclic compounds	Sarcosinemia|Hypermethioninemia|Methionine Metabolism|Homocysteine Degradation|Non Ketotic Hyperglycinemia|Hyperglycinemia, non-ketotic|Glycine and Serine Metabolism|Gamma-cystathionase deficiency (CTH)|Cystathionine Beta-Synthase Deficiency|Glycine N-methyltransferase Deficiency|Dimethylglycine Dehydrogenase Deficiency|Methionine Adenosyltransferase Deficiency|3-Phosphoglycerate dehydrogenase de…	NA|NA|map00270|NA|NA|NA|map00260|NA|NA|NA|NA|NA|NA|NA|NA|NA|NA|NA	SMP00244|SMP00341|SMP00033|SMP00455|SMP00223|SMP00485|SMP00004|SMP00514|SMP00177|SMP00222|SMP00242|SMP00221|SMP00721|SMP00179|SMP00214|SMP00515|SMP00340|SMP00570	Autism|Crohn's disease|Cystathioninuria|Folate deficiency|Hypermethioninemia|Ulcerative colitis|Alzheimer's disease|Vitamin B12 deficiency|Eosinophilic esophagitis	x
L-Cysteine	C3H7NO2S	HMDB0000574	quantified	YMDB00046, YMDB00913	N[C@@H](CS)C(O)=O	XUJNEKJLAYXESH-REOHCLBHSA-N	C00097	Cysteine and derivatives	Organic compounds	Organic acids and derivatives	Carboxylic acids and derivatives	Amino acids, peptides, and analogues	Aliphatic acyclic compounds	Cystinuria|Sarcosinemia|5-Oxoprolinuria|Iminoglycinuria|Kidney Function|Hartnup Disorder|Homocarnosinosis|Hypermethioninemia|Cysteine Metabolism|Blue diaper syndrome|Glutamate Metabolism|Methionine Metabolism|Glutathione Metabolism|Amiloride Action Pathway|Homocysteine Degradation|Torsemide Action Pathway|5-oxoprolinase deficiency|Bumetanide Action Pathway|Eplerenone Action Pathway|Furosemide Act…	NA|NA|NA|NA|NA|NA|NA|NA|map00270|NA|map00250|map00270|map00480|NA|NA|NA|NA|NA|NA|NA|NA|NA|NA|NA|NA|NA|NA|NA|NA|NA|NA|map00260|NA|NA|NA|NA|NA|NA|map00770|NA|NA|NA|NA|NA|map00430|NA|NA|NA|NA|NA|NA|NA|NA|NA|NA|NA|NA|NA|NA|NA|NA|NA|NA|NA	SMP00723|SMP00244|SMP00143|SMP00193|SMP00483|SMP00189|SMP00385|SMP00341|SMP00013|SMP00583|SMP00072|SMP00033|SMP00015|SMP00133|SMP00455|SMP00118|SMP00500|SMP00088|SMP00135|SMP00115|SMP00110|SMP00105|SMP00019|SMP00132|SMP00223|SMP00080|SMP00091|SMP00103|SMP00485|SMP00078|SMP00122|SMP00004|SMP00197|SMP00134|SMP00097|SMP00081|SMP00337|SMP00108|SMP00027|SMP00121|SMP00090|SMP00722|SMP00184|SMP00100|SMP…	AIDS|Uremia|Stroke|Autism|Dementia|Colorectal cancer|Multiple sclerosis|Cystinylglycinuria|Alzheimer's disease|Peripheral neuropathy|Eosinophilic esophagitis|Sulfite oxidase deficiency, ISOLATED		x
L-Cystine	C6H12N2O4S2	HMDB0000192	quantified	YMDB00847, YMDB00861, YMDB00886	N[C@@H](CSSC[C@H](N)C(O)=O)C(O)=O	LEVWYRKDKASIDU-IMJSIDKUSA-N	C00491	L-cysteine-S-conjugates	Organic compounds	Organic acids and derivatives	Carboxylic acids and derivatives	Amino acids, peptides, and analogues	Aliphatic acyclic compounds				Cystinuria|Schizophrenia|Acute seizures|Hyperlysinuria|Colorectal cancer|Alzheimer's disease|Parkinson's disease|Fumarase deficiency|Eosinophilic esophagitis|Juvenile myoclonic epilepsy|Hyperdibasic aminoaciduria I|Molybdenum cofactor deficiency|Refractory localization-related epilepsy	x
L-Glutamic acid	C5H9NO4	HMDB0000148	quantified	YMDB00271	N[C@@H](CCC(O)=O)C(O)=O	WHUUTDBJXJRKMK-VKHMYHEASA-N	C00025	Glutamic acid and derivatives	Organic compounds	Organic acids and derivatives	Carboxylic acids and derivatives	Amino acids, peptides, and analogues	Aliphatic acyclic compounds	Urea Cycle|Argininemia|Alkaptonuria|Histidinemia|Sarcosinemia|Hawkinsinuria|Warburg Effect|5-Oxoprolinuria|Canavan Disease|Lactic Acidemia|Phenylketonuria|AICA-Ribosiduria|Homocarnosinosis|Malonic Aciduria|Ammonia Recycling|Folate Metabolism|Purine Metabolism|Tay-Sachs Disease|Alanine Metabolism|Hypoacetylaspartia|Lysine Degradation|Prolinemia Type II|Propionic Acidemia|Tyrosinemia Type I|Xanthin…	map00330|NA|NA|NA|NA|NA|NA|NA|NA|NA|NA|NA|NA|NA|map00910|map00670|map00230|NA|map00250|NA|map00310|NA|NA|NA|NA|map00270|NA|NA|map00350|map00250|NA|map00250|map00340|NA|map00640|map00380|map00520|map00480|NA|NA|NA|NA|NA|NA|NA|NA|NA|NA|NA|NA|NA|NA|NA|NA|NA|NA|NA|NA|NA|NA|NA|NA|NA|NA|NA|NA|NA|NA|NA|NA|NA|NA|NA|NA|NA|NA|NA|NA|NA|NA|NA|NA|map00590|NA|NA|NA|NA|NA|NA|NA|NA|NA|NA|NA|NA|map00260|NA|NA|NA|…	SMP00059|SMP00357|SMP00169|SMP00191|SMP00244|SMP00190|SMP00654|SMP00143|SMP00175|SMP00313|SMP00206|SMP00168|SMP00385|SMP00198|SMP00009|SMP00053|SMP00050|SMP00390|SMP00055|SMP00192|SMP00037|SMP00208|SMP00236|SMP00218|SMP00512|SMP00013|SMP00524|SMP00238|SMP00006|SMP00067|SMP00001|SMP00072|SMP00044|SMP00127|SMP00016|SMP00063|SMP00045|SMP00015|SMP00361|SMP00200|SMP00084|SMP00120|SMP00094|SMP00101|SMP…	Anoxia|Autism|Sepsis|Obesity|Epilepsy|Leukemia|Schizophrenia|Heart failure|Rett syndrome|Stomach cancer|Crohn's disease|Colorectal cancer|Pancreatic cancer|Ulcerative colitis|Alzheimer's disease|Periodontal disease|Diverticular disease|Irritable bowel syndrome|Eosinophilic esophagitis|Dicarboxylic aminoaciduria|Lipoyltransferase 1 Deficiency|N-acetylglutamate synthetase deficiency|Autosomal domin…	x
L-Glutamine	C5H10N2O3	HMDB0000641	quantified	YMDB00002, YMDB00990	N[C@@H](CCC(N)=O)C(O)=O	ZDXPYRJPNDTMRX-VKHMYHEASA-N	C00064	L-alpha-amino acids	Organic compounds	Organic acids and derivatives	Carboxylic acids and derivatives	Amino acids, peptides, and analogues	Aliphatic acyclic compounds	Urea Cycle|Argininemia|Warburg Effect|Canavan Disease|AICA-Ribosiduria|Homocarnosinosis|Ammonia Recycling|Purine Metabolism|Tay-Sachs Disease|Hypoacetylaspartia|Xanthinuria type I|Aspartate Metabolism|Citrullinemia Type I|Glutamate Metabolism|Pyrimidine Metabolism|Amino Sugar Metabolism|Phenylacetate Metabolism|Argininosuccinic Aciduria|Glutaminolysis and Cancer|Transcription/Translation|Lesch-Ny…	map00330|NA|NA|NA|NA|NA|map00910|map00230|NA|NA|NA|map00250|NA|map00250|map00240|map00520|map00360|NA|NA|NA|NA|NA|NA|NA|NA|NA|NA|NA|NA|NA|NA|NA|NA|NA|map00760|NA|NA|NA|NA|NA|NA|NA|NA|NA|NA|NA|NA|NA|NA|NA|NA	SMP00059|SMP00357|SMP00654|SMP00175|SMP00168|SMP00385|SMP00009|SMP00050|SMP00390|SMP00192|SMP00512|SMP00067|SMP00001|SMP00072|SMP00046|SMP00045|SMP00126|SMP00003|SMP02298|SMP00019|SMP00364|SMP00430|SMP00427|SMP00428|SMP00144|SMP00178|SMP00203|SMP00172|SMP00216|SMP00167|SMP00609|SMP00537|SMP00365|SMP00536|SMP00048|SMP00339|SMP00136|SMP00002|SMP00219|SMP00210|SMP02291|SMP00567|SMP00220|SMP00534|SMP…	Obesity|Epilepsy|Leukemia|Pregnancy|Schizophrenia|Crohn's disease|Colorectal cancer|Pancreatic cancer|Lewy body disease|Early preeclampsia|Propionic acidemia|Ulcerative colitis|Fumarase deficiency|Alzheimer's disease|Periodontal disease|Late-onset preeclampsia|Frontotemporal dementia|Irritable bowel syndrome|Eosinophilic esophagitis|Maple syrup urine disease|Lipoyltransferase 1 Deficiency|Glutami…	x
L-Glyceric acid	C3H6O4	HMDB0006372	quantified	YMDB02299, YMDB02321	OC[C@H](O)C(O)=O	RBNPOMFGQQGHHO-REOHCLBHSA-N		Sugar acids and derivatives	Organic compounds	Organic oxygen compounds	Organooxygen compounds	Carbohydrates and carbohydrate conjugates	Aliphatic acyclic compounds				Glycolic aciduria|Glutaric acidemia type 2	x
L-Histidine	C6H9N3O2	HMDB0000177	quantified	YMDB00369, YMDB00794	N[C@@H](CC1=CN=CN1)C(O)=O	HNDVDQJCIGZPNO-YFKPBYRVSA-N	C00135	Histidine and derivatives	Organic compounds	Organic acids and derivatives	Carboxylic acids and derivatives	Amino acids, peptides, and analogues	Aromatic heteromonocyclic compounds	Histidinemia|Ammonia Recycling|Histidine Metabolism|Amikacin Action Pathway|Beta-Alanine Metabolism|Neomycin Action Pathway|Arbekacin Action Pathway|Josamycin Action Pathway|Kanamycin Action Pathway|Gentamicin Action Pathway|Lincomycin Action Pathway|Netilmicin Action Pathway|Tobramycin Action Pathway|Transcription/Translation|Carnosinuria, carnosinemia|Clindamycin Action Pathway|Doxycycline Acti…	NA|map00910|map00340|NA|map00410|NA|NA|NA|NA|NA|NA|NA|NA|NA|NA|NA|NA|NA|NA|NA|NA|NA|NA|NA|NA|NA|NA|NA|NA|NA|NA|NA|NA|NA|NA|NA|NA|NA|NA	SMP00191|SMP00009|SMP00044|SMP00253|SMP00007|SMP00256|SMP00713|SMP00731|SMP00255|SMP00254|SMP00728|SMP00257|SMP00711|SMP00019|SMP00493|SMP00249|SMP00291|SMP00295|SMP00715|SMP00292|SMP00714|SMP00712|SMP00247|SMP00262|SMP00250|SMP00727|SMP00259|SMP00294|SMP00492|SMP00351|SMP00251|SMP00258|SMP00252|SMP00248|SMP00290|SMP00730|SMP00729|SMP00293|SMP00726	Autism|Obesity|Epilepsy|Leukemia|Dengue fever|Histidinemia|Schizophrenia|Tyrosinemia I|Celiac disease|Crohn's disease|Phenylketonuria|Colorectal cancer|Pancreatic cancer|Lewy body disease|Ulcerative colitis|Propionic acidemia|Alzheimer's disease|Fumarase deficiency|Periodontal disease|Frontotemporal dementia|Eosinophilic esophagitis|Argininosuccinic aciduria|Maple syrup urine disease|Autosomal do…	x
L-Isoleucine	C6H13NO2	HMDB0000172	quantified	YMDB00038, YMDB00853	CC[C@H](C)[C@H](N)C(O)=O	AGPKZVBTJJNPAG-WHFBIAKZSA-N	C00407	Isoleucine and derivatives	Organic compounds	Organic acids and derivatives	Carboxylic acids and derivatives	Amino acids, peptides, and analogues	Aliphatic acyclic compounds	Propionic Acidemia|Isovaleric acidemia|Isovaleric Aciduria|Methylmalonic Aciduria|Amikacin Action Pathway|Neomycin Action Pathway|Arbekacin Action Pathway|Josamycin Action Pathway|Kanamycin Action Pathway|Gentamicin Action Pathway|Lincomycin Action Pathway|Maple Syrup Urine Disease|Netilmicin Action Pathway|Tobramycin Action Pathway|Transcription/Translation|Clindamycin Action Pathway|Doxycycline…	NA|NA|NA|NA|NA|NA|NA|NA|NA|NA|NA|NA|NA|NA|NA|NA|NA|NA|NA|NA|NA|NA|NA|NA|NA|NA|NA|NA|NA|NA|NA|NA|NA|NA|NA|NA|NA|NA|NA|NA|map00280|NA|NA|NA|NA|NA	SMP00236|SMP00524|SMP00238|SMP00200|SMP00253|SMP00256|SMP00713|SMP00731|SMP00255|SMP00254|SMP00728|SMP00199|SMP00257|SMP00711|SMP00019|SMP00249|SMP00291|SMP00295|SMP00292|SMP00714|SMP00712|SMP00247|SMP00262|SMP00250|SMP00727|SMP00259|SMP00294|SMP00522|SMP00173|SMP00251|SMP00258|SMP00252|SMP00248|SMP00290|SMP00730|SMP00729|SMP00293|SMP00726|SMP00139|SMP00523|SMP00032|SMP00138|SMP00521|SMP00237|SMP…	Autism|Epilepsy|Leukemia|Pregnancy|Heart failure|Schizophrenia|Saccharopinuria|Crohn's disease|Colorectal cancer|Pancreatic cancer|Lewy body disease|Early preeclampsia|Ulcerative colitis|Alzheimer's disease|Periodontal disease|Frontotemporal dementia|Irritable bowel syndrome|Eosinophilic esophagitis|Maple syrup urine disease|Lipoyltransferase 1 Deficiency|Dihydrolipoamide Dehydrogenase Deficiency…	x
L-Kynurenine	C10H12N2O3	HMDB0000684	quantified	YMDB00375	N[C@@H](CC(=O)C1=CC=CC=C1N)C(O)=O	YGPSJZOEDVAXAB-QMMMGPOBSA-N	C00328	Alkyl-phenylketones	Organic compounds	Organic oxygen compounds	Organooxygen compounds	Carbonyl compounds	Aromatic homomonocyclic compounds	Tryptophan Metabolism	map00380	SMP00063	CNS tumors|Schizophrenia|Hydrocephalus|CNS infections|Crohn's disease|Ulcerative colitis|Eosinophilic esophagitis|Intraventricular hemorrhage|Tryptophanuria with dwarfism|Nicotinamide Adenine Dinucleotide Deficiency	x
L-Lactic acid	C3H6O3	HMDB0000190	quantified	YMDB00247, YMDB00287	C[C@H](O)C(O)=O	JVTAAEKCZFNVCJ-REOHCLBHSA-N	C00256	Alpha hydroxy acids and derivatives	Organic compounds	Organic acids and derivatives	Hydroxy acids and derivatives	Alpha hydroxy acids and derivatives	Aliphatic acyclic compounds	Leigh Syndrome|Warburg Effect|Gluconeogenesis|Pyruvate Metabolism|Glycogenosis, Type IB|Glycogenosis, Type IC|Glutaminolysis and Cancer|Triosephosphate isomerase|Pyruvate kinase deficiency|Primary hyperoxaluria II, PH2|Fructose-1,6-diphosphatase deficiency|Glycogenosis, Type IA. Von gierke disease|Pyruvate Dehydrogenase Complex Deficiency|Phosphoenolpyruvate carboxykinase deficiency 1 (PEPCK1)|Gl…	NA|NA|map00010|map00620|NA|NA|NA|NA|NA|NA|NA|NA|NA|NA|NA|NA	SMP00196|SMP00654|SMP00128|SMP00060|SMP00573|SMP00574|SMP02298|SMP00563|SMP00559|SMP00558|SMP00562|SMP00581|SMP00212|SMP00560|SMP00374|SMP00334	Anoxia|Dementia|Pregnancy|Schizophrenia|Crohn's disease|GRACILE syndrome|Sengers syndrome|Pearson Syndrome|Pancreatic cancer|D-Lactic Acidosis|Colorectal cancer|Lewy body disease|Early preeclampsia|Ulcerative colitis|Paraquat poisoning|Propionic acidemia|Alzheimer's disease|Ethanol intoxication|Late-onset preeclampsia|Coenzyme Q10 deficiency|Frontotemporal dementia|Diabetes mellitus type 1|Irrita…	x
L-Leucine	C6H13NO2	HMDB0000687	quantified	YMDB00387, YMDB00997	CC(C)C[C@H](N)C(O)=O	ROHFNLRQFUQHCH-YFKPBYRVSA-N	C00123	Leucine and derivatives	Organic compounds	Organic acids and derivatives	Carboxylic acids and derivatives	Amino acids, peptides, and analogues	Aliphatic acyclic compounds	Propionic Acidemia|Isovaleric acidemia|Isovaleric Aciduria|Methylmalonic Aciduria|Amikacin Action Pathway|Neomycin Action Pathway|Arbekacin Action Pathway|Josamycin Action Pathway|Kanamycin Action Pathway|Gentamicin Action Pathway|Glutaminolysis and Cancer|Lincomycin Action Pathway|Maple Syrup Urine Disease|Netilmicin Action Pathway|Tobramycin Action Pathway|Transcription/Translation|Clindamycin …	NA|NA|NA|NA|NA|NA|NA|NA|NA|NA|NA|NA|NA|NA|NA|NA|NA|NA|NA|NA|NA|NA|NA|NA|NA|NA|NA|NA|NA|NA|NA|NA|NA|NA|NA|NA|NA|NA|NA|NA|NA|NA|map00280|NA|NA|NA|NA|NA	SMP00236|SMP00524|SMP00238|SMP00200|SMP00253|SMP00256|SMP00713|SMP00731|SMP00255|SMP00254|SMP02298|SMP00728|SMP00199|SMP00257|SMP00711|SMP00019|SMP00249|SMP00291|SMP00295|SMP00292|SMP00714|SMP00712|SMP00247|SMP00262|SMP00250|SMP00727|SMP00259|SMP00294|SMP00522|SMP00173|SMP00251|SMP00258|SMP00252|SMP00248|SMP00290|SMP00730|SMP00729|SMP00293|SMP00726|SMP00139|SMP00523|SMP00682|SMP00032|SMP00138|SMP…	Autism|Epilepsy|Leukemia|Pregnancy|Heart failure|Schizophrenia|Phenylketonuria|Crohn's disease|Colorectal cancer|Pancreatic cancer|Lewy body disease|Early preeclampsia|Ulcerative colitis|Fumarase deficiency|Alzheimer's disease|Periodontal disease|Rheumatoid arthritis|Late-onset preeclampsia|Frontotemporal dementia|Irritable bowel syndrome|Eosinophilic esophagitis|Maple syrup urine disease|Lipoylt…	x
L-Lysine	C6H14N2O2	HMDB0000182	quantified	YMDB00330, YMDB01424	NCCCC[C@H](N)C(O)=O	KDXKERNSBIXSRK-YFKPBYRVSA-N	C00047	L-alpha-amino acids	Organic compounds	Organic acids and derivatives	Carboxylic acids and derivatives	Amino acids, peptides, and analogues	Aliphatic acyclic compounds	Biotin Metabolism|Lysine Degradation|Carnitine Synthesis|Biotinidase Deficiency|Glutaric Aciduria Type I|Transcription/Translation|Hyperlysinemia I, Familial|Saccharopinuria/Hyperlysinemia II|2-aminoadipic 2-oxoadipic aciduria|Pyridoxine dependency with seizures|Hyperlysinemia II or Saccharopinuria|Multiple carboxylase deficiency, neonatal or early onset form	map00780|map00310|NA|NA|NA|NA|NA|NA|NA|NA|NA|NA	SMP00066|SMP00037|SMP00465|SMP00174|SMP00186|SMP00019|SMP00527|SMP00239|SMP00719|SMP00571|SMP00528|SMP00564	Autism|Leukemia|Pregnancy|Cystinuria|Histidinemia|Schizophrenia|Tyrosinemia I|Hyperlysinuria|Crohn's disease|Colorectal cancer|Pancreatic cancer|Lewy body disease|Ulcerative colitis|Propionic acidemia|Alzheimer's disease|Fumarase deficiency|Periodontal disease|Frontotemporal dementia|Irritable bowel syndrome|Eosinophilic esophagitis|Hyperlysinemia I, familial|L-2-Hydroxyglutaric aciduria|Hyperdib…	x
L-Malic acid	C4H6O5	HMDB0000156	quantified	YMDB00280	O[C@@H](CC(O)=O)C(O)=O	BJEPYKJPYRNKOW-REOHCLBHSA-N	C00149	Beta hydroxy acids and derivatives	Organic compounds	Organic acids and derivatives	Hydroxy acids and derivatives	Beta hydroxy acids and derivatives	Aliphatic acyclic compounds	Leigh Syndrome|Warburg Effect|Citric Acid Cycle|Fumarase deficiency|Pyruvate Metabolism|Glutaminolysis and Cancer|Congenital lactic acidosis|Pyruvate kinase deficiency|Primary hyperoxaluria II, PH2|The Oncogenic Action of Fumarate|The Oncogenic Action of Succinate|Mitochondrial complex II deficiency|Pyruvate dehydrogenase deficiency (E2)|Pyruvate dehydrogenase deficiency (E3)|Pyruvate Dehydrogena…	NA|NA|map00020|NA|map00620|NA|NA|NA|NA|NA|NA|NA|NA|NA|NA|NA|NA|NA|NA|NA|NA	SMP00196|SMP00654|SMP00057|SMP00547|SMP00060|SMP02298|SMP00546|SMP00559|SMP00558|SMP02295|SMP02292|SMP00548|SMP00551|SMP00550|SMP00212|SMP02291|SMP00466|SMP00549|SMP00334|SMP02358|SMP02359	Anoxia|Colorectal cancer|Lewy body disease|Alzheimer's disease|Frontotemporal dementia|Eosinophilic esophagitis|2-Ketoglutarate dehydrogenase complex deficiency	x
L-Methionine	C5H11NO2S	HMDB0000696	quantified	YMDB00318, YMDB00816	CSCC[C@H](N)C(O)=O	FFEARJCKVFRZRR-BYPYZUCNSA-N	C00073	Methionine and derivatives	Organic compounds	Organic acids and derivatives	Carboxylic acids and derivatives	Amino acids, peptides, and analogues	Aliphatic acyclic compounds	Sarcosinemia|Betaine Metabolism|Hypermethioninemia|Methionine Metabolism|Amikacin Action Pathway|Neomycin Action Pathway|Arbekacin Action Pathway|Josamycin Action Pathway|Kanamycin Action Pathway|Gentamicin Action Pathway|Lincomycin Action Pathway|Netilmicin Action Pathway|Tobramycin Action Pathway|Transcription/Translation|Clindamycin Action Pathway|Doxycycline Action Pathway|Lymecycline Action …	NA|map00260|NA|map00270|NA|NA|NA|NA|NA|NA|NA|NA|NA|NA|NA|NA|NA|NA|NA|NA|NA|NA|NA|NA|NA|NA|NA|NA|NA|NA|NA|NA|NA|map00260|NA|NA|NA|NA|NA|NA|NA|NA|NA|NA|NA|NA|NA|NA|NA	SMP00244|SMP00123|SMP00341|SMP00033|SMP00253|SMP00256|SMP00713|SMP00731|SMP00255|SMP00254|SMP00728|SMP00257|SMP00711|SMP00019|SMP00249|SMP00291|SMP00295|SMP00292|SMP00714|SMP00712|SMP00247|SMP00262|SMP00250|SMP00727|SMP00223|SMP00259|SMP00294|SMP00485|SMP00251|SMP00258|SMP00252|SMP00248|SMP00290|SMP00004|SMP00730|SMP00729|SMP00293|SMP00726|SMP02313|SMP00445|SMP00177|SMP00222|SMP00242|SMP00221|SMP…	Autism|Obesity|Epilepsy|Leukemia|Pregnancy|Tyrosinemia|Heart failure|Schizophrenia|Homocystinuria|Celiac disease|Crohn's disease|Colorectal cancer|Early preeclampsia|Hypermethioninemia|Ulcerative colitis|Fumarase deficiency|Diverticular disease|Rheumatoid arthritis|Late-onset preeclampsia|Irritable bowel syndrome|Eosinophilic esophagitis|Cobalamin F disease (cblF)|Adenosine kinase deficiency|Citr…	x
L-Palmitoylcarnitine	C23H45NO4	HMDB0000222	quantified	YMDB01533, YMDB01534	CCCCCCCCCCCCCCCC(=O)O[C@H](CC([O-])=O)C[N+](C)(C)C	XOMRRQXKHMYMOC-OAQYLSRUSA-N	C02990	Acyl carnitines	Organic compounds	Lipids and lipid-like molecules	Fatty Acyls	Fatty acid esters	Aliphatic acyclic compounds	Fatty acid Metabolism|Glutaric Aciduria Type I|Ethylmalonic Encephalopathy|Trifunctional protein deficiency|Carnitine palmitoyl transferase deficiency (I)|Carnitine palmitoyl transferase deficiency (II)|Long chain acyl-CoA dehydrogenase deficiency (LCAD)|Medium chain acyl-coa dehydrogenase deficiency (MCAD)|Very-long-chain acyl coa dehydrogenase deficiency (VLCAD)|Short Chain Acyl CoA Dehydrogena…	map00071|NA|NA|NA|NA|NA|NA|NA|NA|NA	SMP00051|SMP00185|SMP00181|SMP00545|SMP00538|SMP00541|SMP00539|SMP00542|SMP00540|SMP00235	Obesity|Cirrhosis|Celiac disease|Colorectal cancer|Eosinophilic esophagitis|Very Long Chain Acyl-CoA Dehydrogenase Deficiency	x
L-Phenylalanine	C9H11NO2	HMDB0000159	quantified	YMDB00304, YMDB00995	N[C@@H](CC1=CC=CC=C1)C(O)=O	COLNVLDHVKWLRT-QMMMGPOBSA-N	C00079	Phenylalanine and derivatives	Organic compounds	Organic acids and derivatives	Carboxylic acids and derivatives	Amino acids, peptides, and analogues	Aromatic homomonocyclic compounds	Phenylketonuria|Transcription/Translation|Tyrosinemia Type 3 (TYRO3)|Phenylalanine and Tyrosine Metabolism|Tyrosinemia Type 2 (or Richner-Hanhart syndrome)	NA|NA|NA|map00360|NA	SMP00206|SMP00019|SMP00370|SMP00008|SMP00369	Gout|Autism|Obesity|Epilepsy|Leukemia|Pregnancy|Dengue fever|Schizophrenia|Hypothyroidism|Viral infection|Phenylketonuria|Crohn's disease|Colorectal cancer|Pancreatic cancer|Lewy body disease|Early preeclampsia|Ulcerative colitis|Alzheimer's disease|Periodontal disease|Bacterial infections|Rheumatoid arthritis|Myocardial infarction|Late-onset preeclampsia|Frontotemporal dementia|Irritable bowel s…	x
L-Proline	C5H9NO2	HMDB0000162	quantified	YMDB00378, YMDB00903	OC(=O)[C@@H]1CCCN1	ONIBWKKTOPOVIA-BYPYZUCNSA-N	C00148	Proline and derivatives	Organic compounds	Organic acids and derivatives	Carboxylic acids and derivatives	Amino acids, peptides, and analogues	Aliphatic heteromonocyclic compounds	Prolinemia Type II|Hyperprolinemia Type I|Amikacin Action Pathway|Neomycin Action Pathway|Arbekacin Action Pathway|Josamycin Action Pathway|Kanamycin Action Pathway|Gentamicin Action Pathway|Lincomycin Action Pathway|Netilmicin Action Pathway|Prolidase Deficiency (PD)|Tobramycin Action Pathway|Transcription/Translation|Clindamycin Action Pathway|Doxycycline Action Pathway|Lymecycline Action Pathw…	NA|NA|NA|NA|NA|NA|NA|NA|NA|NA|NA|NA|NA|NA|NA|NA|NA|NA|NA|NA|NA|NA|NA|NA|NA|NA|NA|NA|NA|NA|NA|NA|NA|map00330|NA|NA|NA|NA|NA|NA|NA|NA|NA|NA	SMP00208|SMP00361|SMP00253|SMP00256|SMP00713|SMP00731|SMP00255|SMP00254|SMP00728|SMP00257|SMP00207|SMP00711|SMP00019|SMP00249|SMP00291|SMP00295|SMP00292|SMP00714|SMP00712|SMP00247|SMP00262|SMP00250|SMP00727|SMP00259|SMP00294|SMP00251|SMP00258|SMP00252|SMP00248|SMP00290|SMP00730|SMP00729|SMP00293|SMP00020|SMP00726|SMP02295|SMP02292|SMP00505|SMP00507|SMP00363|SMP00188|SMP00362|SMP00506|SMP00504	Autism|Obesity|Pregnancy|Hemodialysis|Celiac disease|Crohn's disease|Iminoglycinuria|Colorectal cancer|Pancreatic cancer|Lewy body disease|Early preeclampsia|Ulcerative colitis|Alzheimer's disease|Periodontal disease|Rheumatoid arthritis|Late-onset preeclampsia|Hyperprolinemia, type I|Frontotemporal dementia|Irritable bowel syndrome|Eosinophilic esophagitis|Dicarboxylic aminoaciduria|Lipoyltransf…	x
L-Serine	C3H7NO3	HMDB0000187	quantified	YMDB00112, YMDB00284	N[C@@H](CO)C(O)=O	MTCFGRXMJLQNBG-REOHCLBHSA-N	C00065	Serine and derivatives	Organic compounds	Organic acids and derivatives	Carboxylic acids and derivatives	Amino acids, peptides, and analogues	Aliphatic acyclic compounds	Sarcosinemia|Fabry disease|Krabbe disease|Gaucher Disease|Ammonia Recycling|Hypermethioninemia|Methionine Metabolism|Sphingolipid Metabolism|Homocysteine Degradation|Globoid Cell Leukodystrophy|Non Ketotic Hyperglycinemia|Selenoamino Acid Metabolism|Hyperglycinemia, non-ketotic|Glycine and Serine Metabolism|Sarcosine Oncometabolite Pathway |Metachromatic Leukodystrophy (MLD)|Gamma-cystathionase d…	NA|NA|NA|NA|map00910|NA|map00270|map00500|NA|NA|NA|map00450|NA|map00260|NA|NA|NA|NA|NA|NA|NA|NA|NA|NA|NA|NA|NA|NA	SMP00244|SMP00525|SMP00526|SMP00349|SMP00009|SMP00341|SMP00033|SMP00034|SMP00455|SMP00348|SMP00223|SMP00029|SMP00485|SMP00004|SMP02313|SMP00347|SMP00514|SMP29731|SMP00177|SMP00222|SMP00242|SMP00221|SMP00721|SMP00179|SMP00214|SMP00515|SMP00340|SMP00570	Autism|Obesity|Leukemia|Pregnancy|Lung Cancer|Sarcosinemia|Heart failure|Schizophrenia|Crohn's disease|Colorectal cancer|Pancreatic cancer|Lewy body disease|Early preeclampsia|Ulcerative colitis|Alzheimer's disease|Fumarase deficiency|Periodontal disease|Neu-Laxova Syndrome 1|Late-onset preeclampsia|Frontotemporal dementia|Irritable bowel syndrome|Eosinophilic esophagitis|Juvenile myoclonic epile…	x
L-Threonine	C4H9NO3	HMDB0000167	quantified	YMDB00214, YMDB00802	C[C@@H](O)[C@H](N)C(O)=O	AYFVYJQAPQTCCC-GBXIJSLDSA-N	C00188	L-alpha-amino acids	Organic compounds	Organic acids and derivatives	Carboxylic acids and derivatives	Amino acids, peptides, and analogues	Aliphatic acyclic compounds	Amikacin Action Pathway|Neomycin Action Pathway|Arbekacin Action Pathway|Josamycin Action Pathway|Kanamycin Action Pathway|Gentamicin Action Pathway|Lincomycin Action Pathway|Netilmicin Action Pathway|Tobramycin Action Pathway|Transcription/Translation|Clindamycin Action Pathway|Doxycycline Action Pathway|Lymecycline Action Pathway|Minocycline Action Pathway|Paromomycin Action Pathway|Tigecycline…	NA|NA|NA|NA|NA|NA|NA|NA|NA|NA|NA|NA|NA|NA|NA|NA|NA|NA|NA|NA|NA|NA|NA|NA|NA|NA|NA|map00260|NA|NA|NA|NA|NA	SMP00253|SMP00256|SMP00713|SMP00731|SMP00255|SMP00254|SMP00728|SMP00257|SMP00711|SMP00019|SMP00249|SMP00291|SMP00295|SMP00292|SMP00714|SMP00712|SMP00247|SMP00262|SMP00250|SMP00727|SMP00259|SMP00294|SMP00251|SMP00258|SMP00252|SMP00248|SMP00290|SMP00004|SMP00730|SMP00729|SMP00293|SMP00726|SMP00452	Autism|Obesity|Epilepsy|Leukemia|Pregnancy|Heart failure|Schizophrenia|Crohn's disease|Colorectal cancer|Pancreatic cancer|Lewy body disease|Early preeclampsia|Ulcerative colitis|Fumarase deficiency|Periodontal disease|Alzheimer's disease|Rheumatoid arthritis|Late-onset preeclampsia|Frontotemporal dementia|Irritable bowel syndrome|Eosinophilic esophagitis|Citrullinemia type II, neonatal-onset|Aut…	x
L-Tryptophan	C11H12N2O2	HMDB0000929	quantified	YMDB00126, YMDB00998	N[C@@H](CC1=CNC2=C1C=CC=C2)C(O)=O	QIVBCDIJIAJPQS-VIFPVBQESA-N	C00078	Indolyl carboxylic acids and derivatives	Organic compounds	Organoheterocyclic compounds	Indoles and derivatives	Indolyl carboxylic acids and derivatives	Aromatic heteropolycyclic compounds	Transcription/Translation|Tryptophan Metabolism	NA|map00380	SMP00019|SMP00063	Autism|Obesity|Epilepsy|Leukemia|Cachexia|Schizophrenia|Ovarian cancer|Hypothyroidism|Celiac disease|Hartnup disease|Crohn's disease|Colorectal cancer|Pancreatic cancer|Lewy body disease|Ulcerative colitis|Alzheimer's disease|Friedreich's ataxia|Periodontal disease|Rheumatoid arthritis|Frontotemporal dementia|Irritable bowel syndrome|Eosinophilic esophagitis|Olivopontocerebral atrophy|Tryptophanu…	x
L-Tyrosine	C9H11NO3	HMDB0000158	quantified	YMDB00364, YMDB00805	N[C@@H](CC1=CC=C(O)C=C1)C(O)=O	OUYCCCASQSFEME-QMMMGPOBSA-N	C00082	Tyrosine and derivatives	Organic compounds	Organic acids and derivatives	Carboxylic acids and derivatives	Amino acids, peptides, and analogues	Aromatic homomonocyclic compounds	Alkaptonuria|Hawkinsinuria|Phenylketonuria|Tyrosinemia Type I|Tyrosine Metabolism|Disulfiram Action Pathway|Thyroid hormone synthesis|Transcription/Translation|Catecholamine Biosynthesis|Tyrosinemia Type 3 (TYRO3)|Tyrosine hydroxylase deficiency|Dopamine beta-hydroxylase deficiency|Monoamine oxidase-a deficiency (MAO-A)|Tyrosinemia, transient, of the newborn|Aromatic L-Aminoacid Decarboxylase Def…	NA|NA|NA|NA|map00350|NA|NA|NA|map00350|NA|NA|NA|NA|NA|NA|NA	SMP00169|SMP00190|SMP00206|SMP00218|SMP00006|SMP00429|SMP00716|SMP00019|SMP00012|SMP00370|SMP00497|SMP00498|SMP00533|SMP00494|SMP00170|SMP00369	Autism|Obesity|Epilepsy|Leukemia|Cachexia|Pregnancy|Tyrosinemia|Schizophrenia|Hawkinsinuria|Hypothyroidism|Viral infection|Crohn's disease|Colorectal cancer|Pancreatic cancer|Lewy body disease|Early preeclampsia|Hypermethioninemia|Ulcerative colitis|Alzheimer's disease|Fumarase deficiency|Periodontal disease|Myocardial infarction|Late-onset preeclampsia|Frontotemporal dementia|Irritable bowel syn…	x
L-Valine	C5H11NO2	HMDB0000883	quantified	YMDB00152, YMDB01000	CC(C)[C@H](N)C(O)=O	KZSNJWFQEVHDMF-BYPYZUCNSA-N	C00183	Valine and derivatives	Organic compounds	Organic acids and derivatives	Carboxylic acids and derivatives	Amino acids, peptides, and analogues	Aliphatic acyclic compounds	Malonic Aciduria|Propionic Acidemia|Isovaleric acidemia|Isovaleric Aciduria|Propanoate Metabolism|Methylmalonic Aciduria|Amikacin Action Pathway|Neomycin Action Pathway|Arbekacin Action Pathway|Josamycin Action Pathway|Kanamycin Action Pathway|Gentamicin Action Pathway|Lincomycin Action Pathway|Maple Syrup Urine Disease|Netilmicin Action Pathway|Tobramycin Action Pathway|Transcription/Translation…	NA|NA|NA|NA|map00640|NA|NA|NA|NA|NA|NA|NA|NA|NA|NA|NA|NA|NA|NA|NA|NA|NA|NA|NA|NA|NA|NA|NA|NA|NA|NA|NA|NA|NA|NA|NA|NA|NA|NA|NA|NA|NA|NA|map00280|NA|NA|NA|NA|NA	SMP00198|SMP00236|SMP00524|SMP00238|SMP00016|SMP00200|SMP00253|SMP00256|SMP00713|SMP00731|SMP00255|SMP00254|SMP00728|SMP00199|SMP00257|SMP00711|SMP00019|SMP00249|SMP00291|SMP00295|SMP00292|SMP00714|SMP00712|SMP00247|SMP00262|SMP00250|SMP00727|SMP00259|SMP00294|SMP00522|SMP00173|SMP00251|SMP00258|SMP00252|SMP00248|SMP00290|SMP00730|SMP00729|SMP00293|SMP00726|SMP00139|SMP00502|SMP00523|SMP00032|SMP…	Gout|Autism|Obesity|Epilepsy|Cachexia|Leukemia|Pregnancy|Lung Cancer|Schizophrenia|Hypervalinemia|Phenylketonuria|Crohn's disease|Colorectal cancer|Pancreatic cancer|Lewy body disease|Early preeclampsia|Ulcerative colitis|Paraquat poisoning|Alzheimer's disease|Periodontal disease|Diverticular disease|Rheumatoid arthritis|Late-onset preeclampsia|Frontotemporal dementia|Irritable bowel syndrome|Dia…	x
LysoPC(16:0)	C24H50NO7P	HMDB0010382	quantified	YMDB01179	[H][C@@](O)(COC(=O)CCCCCCCCCCCCCCC)COP([O-])(=O)OCC[N+](C)(C)C	ASWBNKHCZGQVJV-HSZRJFAPSA-N	C04230	1-acyl-sn-glycero-3-phosphocholines	Organic compounds	Lipids and lipid-like molecules	Glycerophospholipids	Glycerophosphocholines	Aliphatic acyclic compounds	Phospholipid Biosynthesis	map00564	SMP00025	Pregnancy|Cirrhosis|Schizophrenia|Hepatocellular carcinoma|Eosinophilic esophagitis	x
LysoPC(18:0)	C26H54NO7P	HMDB0010384	quantified	YMDB01187	[H][C@@](O)(COC(=O)CCCCCCCCCCCCCCCCC)COP([O-])(=O)OCC[N+](C)(C)C	IHNKQIMGVNPMTC-RUZDIDTESA-N	C04230	1-acyl-sn-glycero-3-phosphocholines	Organic compounds	Lipids and lipid-like molecules	Glycerophospholipids	Glycerophosphocholines	Aliphatic acyclic compounds				Obesity|Pregnancy|Cirrhosis|Schizophrenia|Hepatocellular carcinoma|Eosinophilic esophagitis	x
LysoPC(18:1)	C26H52NO7P	HMDB0002815	quantified	YMDB01810	CCCCCCCC\C=C/CCCCCCCC(=O)OC[C@@]([H])(O)COP([O-])(=O)OCC[N+](C)(C)C	YAMUFBLWGFFICM-PTGWMXDISA-N	C04230	1-acyl-sn-glycero-3-phosphocholines	Organic compounds	Lipids and lipid-like molecules	Glycerophospholipids	Glycerophosphocholines	Aliphatic acyclic compounds				Obesity|Pregnancy|Cirrhosis|Colorectal cancer	x
Malonyl-Carnitin	C7H15NO3	HMDB0062496	quantified	no_match	C[N+](C)(C)CC(O)CC([O-])=O	PHIQHXFUZVPYII-UHFFFAOYSA-N		Carnitines	Organic compounds	Organic nitrogen compounds	Organonitrogen compounds	Quaternary ammonium salts	Aliphatic acyclic compounds				Pregnancy|Late-onset preeclampsia	x
Mannitol	C6H14O6	HMDB0000765	quantified	YMDB00830	OC[C@@H](O)[C@@H](O)[C@H](O)[C@H](O)CO	FBPFZTCFMRRESA-KVTDHHQDSA-N	C00392	Sugar alcohols	Organic compounds	Organic oxygen compounds	Organooxygen compounds	Carbohydrates and carbohydrate conjugates	Aliphatic acyclic compounds				AIDS|Lung Cancer|Colorectal cancer|Alzheimer's disease|Eosinophilic esophagitis|Cytochrome C oxidase deficiency|Ribose-5-phosphate isomerase deficiency	x
Mannitol 1-phosphate	C6H15O9P	HMDB0001530	expected	no_match	OC[C@@H](O)[C@@H](O)[C@H](O)[C@H](O)COP(O)(O)=O	GACTWZZMVMUKNG-KVTDHHQDSA-N	C00644	Monosaccharide phosphates	Organic compounds	Organic oxygen compounds	Organooxygen compounds	Carbohydrates and carbohydrate conjugates	Aliphatic acyclic compounds						x
Mannose 6-phosphate	C6H13O9P	HMDB0001078	detected	YMDB00242, YMDB00966	O[C@@H]1O[C@H](COP(O)(O)=O)[C@@H](O)[C@H](O)[C@@H]1O	NBSCHQHZLSJFNQ-RWOPYEJCSA-N	C00275	Hexose phosphates	Organic compounds	Organic oxygen compounds	Organooxygen compounds	Carbohydrates and carbohydrate conjugates	Aliphatic heteromonocyclic compounds	Fructosuria|Fructose and Mannose Degradation|Fructose intolerance, hereditary	NA|map00051|NA	SMP00561|SMP00064|SMP00725	Colorectal cancer	x
Methionine sulfoxide	C5H11NO3S	HMDB0002005	quantified	YMDB00035	CS(=O)CCC(N)C(O)=O	QEFRNWWLZKMPFJ-UHFFFAOYSA-N		Alpha amino acids	Organic compounds	Organic acids and derivatives	Carboxylic acids and derivatives	Amino acids, peptides, and analogues	Aliphatic acyclic compounds	Hypermethioninemia|Methionine Metabolism|Cystathionine Beta-Synthase Deficiency|Glycine N-methyltransferase Deficiency|Methionine Adenosyltransferase Deficiency|S-Adenosylhomocysteine (SAH) Hydrolase Deficiency|Methylenetetrahydrofolate Reductase Deficiency (MTHFRD)|Homocystinuria-megaloblastic anemia due to defect in cobalamin metabolism, cblG complementation type	NA|map00270|NA|NA|NA|NA|NA|NA	SMP00341|SMP00033|SMP00177|SMP00222|SMP00221|SMP00214|SMP00340|SMP00570	Colorectal cancer|Eosinophilic esophagitis	x
Methylsuccinic acid	C5H8O4	HMDB0001844	quantified	no_match	CC(CC(O)=O)C(O)=O	WXUAQHNMJWJLTG-UHFFFAOYSA-N	C08645	Methyl-branched fatty acids	Organic compounds	Lipids and lipid-like molecules	Fatty Acyls	Fatty acids and conjugates	Aliphatic acyclic compounds				Refsum's disease|Colorectal cancer|Ulcerative colitis|Isovaleric acidemia|Irritable bowel syndrome|Eosinophilic esophagitis|Ethylmalonic encephalopathy|Short Chain Acyl-Coa Dehydrogenase Deficiency|Medium Chain Acyl-CoA Dehydrogenase Deficiency		x
Mevalonic acid	C6H12O4	HMDB0000227	quantified	YMDB00707	CC(O)(CCO)CC(O)=O	KJTLQQUUPVSXIM-UHFFFAOYSA-N	C00418	Hydroxy fatty acids	Organic compounds	Lipids and lipid-like molecules	Fatty Acyls	Fatty acids and conjugates	Aliphatic acyclic compounds	CHILD Syndrome|Wolman disease|Desmosterolosis|Hyper-IgD syndrome|Mevalonic aciduria|Hypercholesterolemia|Steroid Biosynthesis|Lovastatin Action Pathway|Alendronate Action Pathway|Fluvastatin Action Pathway|Ibandronate Action Pathway|Pamidronate Action Pathway|Pravastatin Action Pathway|Risedronate Action Pathway|Simvastatin Action Pathway|Zoledronate Action Pathway|Atorvastatin Action Pathway|Cer…	NA|NA|NA|NA|NA|NA|map00100|NA|NA|NA|NA|NA|NA|NA|NA|NA|NA|NA|NA|NA|NA|NA|NA	SMP00387|SMP00511|SMP00386|SMP00509|SMP00510|SMP00209|SMP00023|SMP00099|SMP00095|SMP00119|SMP00079|SMP00117|SMP00089|SMP00112|SMP00082|SMP00107|SMP00131|SMP00111|SMP00092|SMP00508|SMP00389|SMP00319|SMP00388	Mevalonic aciduria|Smith-Lemli-Opitz syndrome	x
myo-Inositol	C6H12O6	HMDB0000211	quantified	YMDB00173	O[C@H]1[C@H](O)[C@@H](O)[C@H](O)[C@H](O)[C@@H]1O	CDAISMWEOUEBRE-GPIVLXJGSA-N	C00137	Cyclohexanols	Organic compounds	Organic oxygen compounds	Organooxygen compounds	Alcohols and polyols	Aliphatic homomonocyclic compounds	Galactosemia|Joubert syndrome|Inositol Metabolism|Galactose Metabolism|Inositol Phosphate Metabolism|Phosphatidylinositol Phosphate Metabolism	NA|NA|map00562|map00052|map00562|map00562	SMP00182|SMP00582|SMP00011|SMP00043|SMP00462|SMP00463	Cachexia|Schizophrenia|Colorectal cancer|Alzheimer's disease|Eosinophilic esophagitis|Ribose-5-phosphate isomerase deficiency		x
N4-Acetylcytidine	C11H15N3O6	HMDB0005923	detected	no_match	CC(=O)NC1=NC(=O)N(C=C1)[C@@H]1O[C@H](CO)[C@@H](O)[C@H]1O	NIDVTARKFBZMOT-PEBGCTIMSA-N		Pyrimidine nucleosides	Organic compounds	Nucleosides, nucleotides, and analogues	Pyrimidine nucleosides		Aromatic heteromonocyclic compounds					x
N-Acetyl-α-D-glucosamine 1-phosphate	C8H15NO6	HMDB0000215	quantified	YMDB00294	CC(=O)N[C@H]1C(O)O[C@H](CO)[C@@H](O)[C@@H]1O	OVRNDRQMDRJTHS-RTRLPJTCSA-N	C00140	Acylaminosugars	Organic compounds	Organic oxygen compounds	Organooxygen compounds	Carbohydrates and carbohydrate conjugates	Aliphatic heteromonocyclic compounds	Tay-Sachs Disease|Amino Sugar Metabolism|Sialuria or French Type Sialuria|G(M2)-Gangliosidosis: Variant B, Tay-sachs disease|Salla Disease/Infantile Sialic Acid Storage Disease	NA|map00520|NA|NA|NA	SMP00390|SMP00045|SMP00216|SMP00534|SMP00240	Colorectal cancer|Diverticular disease	x
N-Acetylgalactosamine	C8H15NO6	HMDB0000212	detected	no_match	CC(=O)N[C@H]1[C@@H](O)O[C@H](CO)[C@H](O)[C@@H]1O	OVRNDRQMDRJTHS-CBQIKETKSA-N	C01074	N-acyl-alpha-hexosamines	Organic compounds	Organic oxygen compounds	Organooxygen compounds	Carbohydrates and carbohydrate conjugates	Aliphatic heteromonocyclic compounds				Colorectal cancer		x
N-Acetyl-L-aspartic acid	C6H9NO5	HMDB0000812	quantified	no_match	CC(=O)N[C@@H](CC(O)=O)C(O)=O	OTCCIMWXFLJLIA-BYPYZUCNSA-N	C01042	Aspartic acid and derivatives	Organic compounds	Organic acids and derivatives	Carboxylic acids and derivatives	Amino acids, peptides, and analogues	Aliphatic acyclic compounds	Canavan Disease|Hypoacetylaspartia|Aspartate Metabolism	NA|NA|map00250	SMP00175|SMP00192|SMP00067	Obesity|Schizophrenia|Canavan disease|Colorectal cancer|Eosinophilic esophagitis	x
N-Acetylmannosamine	C8H15NO6	HMDB0001129	detected	no_match	CC(=O)N[C@@H]1[C@H](O)O[C@H](CO)[C@@H](O)[C@@H]1O	OVRNDRQMDRJTHS-OZRXBMAMSA-N	C00645	Acylaminosugars	Organic compounds	Organic oxygen compounds	Organooxygen compounds	Carbohydrates and carbohydrate conjugates	Aliphatic heteromonocyclic compounds	Tay-Sachs Disease|Amino Sugar Metabolism|Sialuria or French Type Sialuria|G(M2)-Gangliosidosis: Variant B, Tay-sachs disease|Salla Disease/Infantile Sialic Acid Storage Disease	NA|map00520|NA|NA|NA	SMP00390|SMP00045|SMP00216|SMP00534|SMP00240	Colorectal cancer		x
NAD	C21H28N7O14P2	HMDB0000902	quantified	YMDB00110	NC(=O)C1=C[N+](=CC=C1)[C@@H]1O[C@H](COP(O)(=O)OP(O)(=O)OC[C@H]2O[C@H]([C@H](O)[C@@H]2O)N2C=NC3=C2N=CN=C3N)[C@@H](O)[C@H]1O	BAWFJGJZGIEFAR-NNYOXOHSSA-O	C00003	(5'->5')-dinucleotides	Organic compounds	Nucleosides, nucleotides, and analogues	(5'->5')-dinucleotides		Aromatic heteropolycyclic compounds	Glycolysis|Urea Cycle|Argininemia|Fructosuria|Alkaptonuria|Galactosemia|Histidinemia|Sarcosinemia|Hawkinsinuria|Leigh Syndrome|Refsum Disease|Warburg Effect|Gluconeogenesis|Segawa syndrome|Steroidogenesis|AICA-Ribosiduria|Homocarnosinosis|Malonic Aciduria|Ammonia Recycling|Citric Acid Cycle|Folate Metabolism|Purine Metabolism|Betaine Metabolism|D-glyceric acidura|Estrone Metabolism|Hypermethionin…	map00010|map00330|NA|NA|NA|NA|NA|NA|NA|NA|NA|NA|map00010|NA|map00140|NA|NA|NA|map00910|map00020|map00670|map00230|map00260|NA|NA|NA|map00310|NA|NA|map00830|NA|NA|NA|map00650|map00232|NA|map00270|NA|NA|map00562|NA|NA|map00620|map00350|NA|NA|map00052|map00250|map00340|map00860|map00790|NA|map00071|NA|NA|NA|map00270|NA|map00640|map00380|map00120|NA|NA|map00072|NA|map00410|NA|map00561|NA|NA|NA|NA|NA|…	SMP00040|SMP00059|SMP00357|SMP00561|SMP00169|SMP00182|SMP00191|SMP00244|SMP00190|SMP00196|SMP00451|SMP00654|SMP00128|SMP00490|SMP00130|SMP00168|SMP00385|SMP00198|SMP00009|SMP00057|SMP00053|SMP00050|SMP00123|SMP00529|SMP30880|SMP00341|SMP00037|SMP00208|SMP00236|SMP00074|SMP00218|SMP00512|SMP00316|SMP00073|SMP00028|SMP00465|SMP00013|SMP00449|SMP00547|SMP00011|SMP00524|SMP00238|SMP00060|SMP00006|SMP…	Pellagra|Nicotinamide Adenine Dinucleotide Deficiency	x
NADH	C21H29N7O14P2	HMDB0001487	quantified	YMDB00143	NC(=O)C1=CN(C=CC1)[C@@H]1O[C@H](CO[P@](O)(=O)O[P@](O)(=O)OC[C@H]2O[C@H]([C@H](O)[C@@H]2O)N2C=NC3=C(N)N=CN=C23)[C@@H](O)[C@H]1O	BOPGDPNILDQYTO-NNYOXOHSSA-N	C00004	(5'->5')-dinucleotides	Organic compounds	Nucleosides, nucleotides, and analogues	(5'->5')-dinucleotides		Aromatic heteropolycyclic compounds	Glycolysis|Urea Cycle|Argininemia|Fructosuria|Alkaptonuria|Galactosemia|Histidinemia|Sarcosinemia|Hawkinsinuria|Leigh Syndrome|Refsum Disease|Warburg Effect|Gluconeogenesis|Segawa syndrome|Steroidogenesis|AICA-Ribosiduria|Homocarnosinosis|Malonic Aciduria|Ammonia Recycling|Citric Acid Cycle|Folate Metabolism|Purine Metabolism|Betaine Metabolism|D-glyceric acidura|Estrone Metabolism|Hypermethionin…	map00010|map00330|NA|NA|NA|NA|NA|NA|NA|NA|NA|NA|map00010|NA|map00140|NA|NA|NA|map00910|map00020|map00670|map00230|map00260|NA|NA|NA|map00310|NA|NA|map00830|NA|NA|NA|map00650|map00232|NA|map00270|NA|NA|NA|NA|map00620|map00350|NA|NA|map00052|map00250|map00340|map00860|map00790|NA|map00071|NA|NA|NA|map00270|NA|map00640|map00380|map00120|NA|NA|map00072|NA|map00410|NA|map00561|NA|NA|NA|NA|NA|NA|NA|NA|…	SMP00040|SMP00059|SMP00357|SMP00561|SMP00169|SMP00182|SMP00191|SMP00244|SMP00190|SMP00196|SMP00451|SMP00654|SMP00128|SMP00490|SMP00130|SMP00168|SMP00385|SMP00198|SMP00009|SMP00057|SMP00053|SMP00050|SMP00123|SMP00529|SMP30880|SMP00341|SMP00037|SMP00208|SMP00236|SMP00074|SMP00218|SMP00512|SMP00316|SMP00073|SMP00028|SMP00465|SMP00013|SMP00449|SMP00547|SMP00524|SMP00238|SMP00060|SMP00006|SMP00565|SMP…	Nicotinamide Adenine Dinucleotide Deficiency	x
NADP	C21H29N7O17P3	HMDB0000217	quantified	YMDB00427	NC(=O)C1=C[N+](=CC=C1)[C@@H]1O[C@H](CO[P@](O)(=O)O[P@](O)(=O)OC[C@H]2O[C@H]([C@H](OP(O)(O)=O)[C@@H]2O)N2C=NC3=C(N)N=CN=C23)[C@@H](O)[C@H]1O	XJLXINKUBYWONI-NNYOXOHSSA-O	C00006	(5'->5')-dinucleotides	Organic compounds	Nucleosides, nucleotides, and analogues	(5'->5')-dinucleotides		Aromatic heteropolycyclic compounds	Fructosuria|Alkaptonuria|Histidinemia|Fabry disease|Hawkinsinuria|CHILD Syndrome|Krabbe disease|Leigh Syndrome|Warburg Effect|Wolman disease|5-Oxoprolinuria|Desmosterolosis|Gaucher Disease|Segawa syndrome|Steroidogenesis|AICA-Ribosiduria|Homocarnosinosis|Folate Metabolism|Purine Metabolism|D-glyceric acidura|Estrone Metabolism|Hyper-IgD syndrome|Lysine Degradation|Mevalonic aciduria|Prolinemia Ty…	NA|NA|NA|NA|NA|NA|NA|NA|NA|NA|NA|NA|NA|NA|map00140|NA|NA|map00670|map00230|NA|NA|NA|map00310|NA|NA|map00830|NA|NA|NA|NA|map00620|map00350|NA|map00250|map00340|NA|map00790|map00100|NA|NA|NA|NA|map00240|map00380|map00120|map00480|NA|map00410|NA|map00561|NA|NA|map00500|NA|NA|NA|map00130|NA|NA|NA|NA|NA|NA|NA|NA|NA|NA|NA|NA|NA|NA|NA|NA|NA|NA|NA|NA|NA|NA|NA|NA|NA|NA|NA|NA|NA|NA|NA|map00030|NA|NA|NA|NA|…	SMP00561|SMP00169|SMP00191|SMP00525|SMP00190|SMP00387|SMP00526|SMP00196|SMP00654|SMP00511|SMP00143|SMP00386|SMP00349|SMP00490|SMP00130|SMP00168|SMP00385|SMP00053|SMP00050|SMP00529|SMP30880|SMP00509|SMP00037|SMP00510|SMP00208|SMP00074|SMP00218|SMP00512|SMP00316|SMP00449|SMP00060|SMP00006|SMP00565|SMP00072|SMP00044|SMP00209|SMP00005|SMP00023|SMP00336|SMP00464|SMP00127|SMP00479|SMP00046|SMP00063|SMP…	Pellagra	x
NADPH	C21H30N7O17P3	HMDB0000221	quantified	YMDB00426	NC(=O)C1=CN(C=CC1)[C@H]1O[C@@H](COP(O)(=O)OP(O)(=O)OC[C@@H]2O[C@@H]([C@@H](OP(O)(O)=O)[C@H]2O)N2C=NC3=C(N)N=CN=C23)[C@H](O)[C@@H]1O	ACFIXJIJDZMPPO-NCHANQSKSA-N	C00005	(5'->5')-dinucleotides	Organic compounds	Nucleosides, nucleotides, and analogues	(5'->5')-dinucleotides		Aromatic heteropolycyclic compounds	Fructosuria|Alkaptonuria|Histidinemia|Fabry disease|Hawkinsinuria|CHILD Syndrome|Krabbe disease|Leigh Syndrome|Warburg Effect|Wolman disease|5-Oxoprolinuria|Desmosterolosis|Gaucher Disease|Segawa syndrome|Steroidogenesis|AICA-Ribosiduria|Homocarnosinosis|Folate Metabolism|Purine Metabolism|D-glyceric acidura|Estrone Metabolism|Hyper-IgD syndrome|Lysine Degradation|Mevalonic aciduria|Prolinemia Ty…	NA|NA|NA|NA|NA|NA|NA|NA|NA|NA|NA|NA|NA|NA|map00140|NA|NA|map00670|map00230|NA|NA|NA|map00310|NA|NA|map00830|NA|NA|NA|NA|map00620|map00350|NA|map00250|map00340|NA|map00790|map00100|NA|NA|NA|NA|map00240|map00380|map00120|map00480|NA|map00410|NA|map00561|NA|NA|map00500|NA|NA|NA|map00130|NA|NA|NA|NA|NA|NA|NA|NA|NA|NA|NA|NA|NA|NA|NA|NA|NA|NA|NA|NA|NA|NA|NA|NA|NA|NA|NA|NA|NA|NA|NA|map00030|NA|NA|NA|NA|…	SMP00561|SMP00169|SMP00191|SMP00525|SMP00190|SMP00387|SMP00526|SMP00196|SMP00654|SMP00511|SMP00143|SMP00386|SMP00349|SMP00490|SMP00130|SMP00168|SMP00385|SMP00053|SMP00050|SMP00529|SMP30880|SMP00509|SMP00037|SMP00510|SMP00208|SMP00074|SMP00218|SMP00512|SMP00316|SMP00449|SMP00060|SMP00006|SMP00565|SMP00072|SMP00044|SMP00209|SMP00005|SMP00023|SMP00336|SMP00464|SMP00127|SMP00479|SMP00046|SMP00063|SMP…		x
Niacinamide	C6H6N2O	HMDB0001406	quantified	YMDB00274	NC(=O)C1=CC=CN=C1	DFPAKSUCGFBDDF-UHFFFAOYSA-N	C00153	Nicotinamides	Organic compounds	Organoheterocyclic compounds	Pyridines and derivatives	Pyridinecarboxylic acids and derivatives	Aromatic heteromonocyclic compounds	Nicotinate and Nicotinamide Metabolism	map00760	SMP00048	Uremia|Crohn's disease|Colorectal cancer|Ulcerative colitis|Diverticular disease	x
Nicotinamide riboside	C11H15N2O5	HMDB0000855	detected	YMDB00103	NC(=O)C1=C[N+](=CC=C1)[C@@H]1O[C@H](CO)[C@@H](O)[C@H]1O	JLEBZPBDRKPWTD-TURQNECASA-O	C03150	Glycosylamines	Organic compounds	Organic oxygen compounds	Organooxygen compounds	Carbohydrates and carbohydrate conjugates	Aromatic heteromonocyclic compounds	Nicotinate and Nicotinamide Metabolism	map00760	SMP00048	Autosomal dominant polycystic kidney disease		x
Nicotinamide ribotide	C11H15N2O8P	HMDB0000229	quantified	YMDB00138	NC(=O)C1=CC=C[N+](=C1)[C@@H]1O[C@H](COP(O)([O-])=O)[C@@H](O)[C@H]1O	DAYLJWODMCOQEW-TURQNECASA-N	C00455	Nicotinamide nucleotides	Organic compounds	Nucleosides, nucleotides, and analogues	Pyridine nucleotides	Nicotinamide nucleotides	Aromatic heteromonocyclic compounds	Nicotinate and Nicotinamide Metabolism	map00760	SMP00048	Sodium nitrate consumption		x
Nicotinic acid adenine dinucleotide	C21H27N6O15P2	HMDB0001179	expected	no_match	NC1=C2N=CN([C@@H]3O[C@H](COP(O)(=O)OP(O)(=O)OC[C@H]4O[C@H]([C@H](O)[C@@H]4O)[N+]4=CC=CC(=C4)C(O)=O)[C@@H](O)[C@H]3O)C2=NC=N1	SENPVEZBRZQVST-HISDBWNOSA-O	C00857	(5'->5')-dinucleotides	Organic compounds	Nucleosides, nucleotides, and analogues	(5'->5')-dinucleotides		Aromatic heteropolycyclic compounds	Homocarnosinosis|Glutamate Metabolism|Nicotinate and Nicotinamide Metabolism|Hyperinsulinism-Hyperammonemia Syndrome|2-Hydroxyglutric Aciduria (D And L Form)|Succinic semialdehyde dehydrogenase deficiency|4-Hydroxybutyric Aciduria/Succinic Semialdehyde Dehydrogenase Deficiency	NA|map00250|map00760|NA|NA|NA|NA	SMP00385|SMP00072|SMP00048|SMP00339|SMP00136|SMP00567|SMP00243			x
Nicotinic acid mononucleotide	C11H16NO9P	HMDB0001132	expected	YMDB00193	O[C@H]1[C@@H](O)[C@@H](O[C@@H]1COP(O)([O-])=O)[N+]1=CC=CC(C1)C(O)=O	OGCWVIVNTBZPBW-BHRXDNSCSA-N	C01185	Pentose phosphates	Organic compounds	Organic oxygen compounds	Organooxygen compounds	Carbohydrates and carbohydrate conjugates	Aliphatic heteromonocyclic compounds	Nicotinate and Nicotinamide Metabolism	map00760	SMP00048			x
Ornithine	C5H12N2O2	HMDB0000214	quantified	YMDB00353	NCCC[C@H](N)C(O)=O	AHLPHDHHMVZTML-BYPYZUCNSA-N	C00077	L-alpha-amino acids	Organic compounds	Organic acids and derivatives	Carboxylic acids and derivatives	Amino acids, peptides, and analogues	Aliphatic acyclic compounds	Urea Cycle|Argininemia|Prolinemia Type II|Citrullinemia Type I|Hyperprolinemia Type I|Argininosuccinic Aciduria|Prolidase Deficiency (PD)|Glycine and Serine Metabolism|Arginine and Proline Metabolism|Spermidine and Spermine Biosynthesis|Carbamoyl Phosphate Synthetase Deficiency|Hyperornithinemia with gyrate atrophy (HOGA)|L-arginine:glycine amidinotransferase deficiency|Ornithine Aminotransferase…	map00330|NA|NA|NA|NA|NA|NA|map00260|map00330|NA|NA|NA|NA|NA|NA|NA|NA|NA|NA	SMP00059|SMP00357|SMP00208|SMP00001|SMP00361|SMP00003|SMP00207|SMP00004|SMP00020|SMP00445|SMP00002|SMP00505|SMP00507|SMP00363|SMP00205|SMP00188|SMP00362|SMP00506|SMP00504	Uremia|Autism|Obesity|Leukemia|Pregnancy|Cystinuria|Schizophrenia|Hyperlysinuria|Crohn's disease|Pearson Syndrome|Colorectal cancer|Pancreatic cancer|Lewy body disease|Early preeclampsia|Ulcerative colitis|Alzheimer's disease|Fumarase deficiency|Periodontal disease|Late-onset preeclampsia|Frontotemporal dementia|Eosinophilic esophagitis|Hyperlysinemia I, familial|Hyperdibasic aminoaciduria I|Lysi…	x
Orotic acid	C5H4N2O4	HMDB0000226	quantified	YMDB00405	OC(=O)C1=CC(=O)NC(=O)N1	PXQPEWDEAKTCGB-UHFFFAOYSA-N	C00295	Pyrimidinecarboxylic acids	Organic compounds	Organoheterocyclic compounds	Diazines	Pyrimidines and pyrimidine derivatives	Aromatic heteromonocyclic compounds	Pyrimidine Metabolism|Dihydropyrimidinase Deficiency|Beta Ureidopropionase Deficiency|UMP Synthase Deficiency (Orotic Aciduria)|MNGIE (Mitochondrial Neurogastrointestinal Encephalopathy)	map00240|NA|NA|NA|NA	SMP00046|SMP00178|SMP00172|SMP00219|SMP00202	Canavan disease|Crohn's disease|Colorectal cancer|Orotic aciduria I|Ulcerative colitis|Lysinuric protein intolerance|Ornithine transcarbamylase deficiency|N-acetylglutamate synthetase deficiency|Hyperornithinemia-hyperammonemia-homocitrullinuria|Phosphoenolpyruvate Carboxykinase Deficiency 1, Cytosolic	x
Oxalacetic acid	C4H4O5	HMDB0000223	quantified	YMDB00235	OC(=O)CC(=O)C(O)=O	KHPXUQMNIQBQEV-UHFFFAOYSA-N	C00036	Short-chain keto acids and derivatives	Organic compounds	Organic acids and derivatives	Keto acids and derivatives	Short-chain keto acids and derivatives	Aliphatic acyclic compounds	Urea Cycle|Argininemia|Alkaptonuria|Hawkinsinuria|Leigh Syndrome|Warburg Effect|Canavan Disease|Gluconeogenesis|Lactic Acidemia|Homocarnosinosis|Citric Acid Cycle|Alanine Metabolism|Hypoacetylaspartia|Prolinemia Type II|Tyrosinemia Type I|Fumarase deficiency|Pyruvate Metabolism|Tyrosine Metabolism|Aspartate Metabolism|Citrullinemia Type I|Glutamate Metabolism|Glycogenosis, Type IB|Glycogenosis, T…	map00330|NA|NA|NA|NA|NA|NA|map00010|NA|NA|map00020|map00250|NA|NA|NA|NA|map00620|map00350|map00250|NA|map00250|NA|NA|NA|NA|NA|NA|NA|NA|NA|NA|NA|NA|NA|map00330|NA|NA|NA|NA|NA|NA|NA|NA|NA|NA|NA|NA|NA|NA|NA|NA|NA|NA|NA|NA|NA|NA|NA|NA|NA|NA|NA|NA|NA|NA|NA|NA|NA	SMP00059|SMP00357|SMP00169|SMP00190|SMP00196|SMP00654|SMP00175|SMP00128|SMP00313|SMP00385|SMP00057|SMP00055|SMP00192|SMP00208|SMP00218|SMP00547|SMP00060|SMP00006|SMP00067|SMP00001|SMP00072|SMP00573|SMP00574|SMP00361|SMP00129|SMP00003|SMP00429|SMP02298|SMP00207|SMP00563|SMP00546|SMP00559|SMP00352|SMP00558|SMP00020|SMP00350|SMP02295|SMP02292|SMP00548|SMP00498|SMP00562|SMP00533|SMP00551|SMP00550|SMP…	Anoxia		x
Oxidized glutathione	C20H32N6O12S2	HMDB0003337	quantified	YMDB00057	NC(CCC(=O)NC(CSSCC(NC(=O)CCC(N)C(O)=O)C(=O)NCC(O)=O)C(=O)NCC(O)=O)C(O)=O	YPZRWBKMTBYPTK-UHFFFAOYSA-N	C00127	Oligopeptides	Organic compounds	Organic acids and derivatives	Carboxylic acids and derivatives	Amino acids, peptides, and analogues	Aliphatic acyclic compounds	5-Oxoprolinuria|Homocarnosinosis|Glutamate Metabolism|Glutathione Metabolism|Etodolac Action Pathway|Naproxen Action Pathway|Sulindac Action Pathway|Suprofen Action Pathway|Tolmetin Action Pathway|Bromfenac Action Pathway|Carprofen Action Pathway|Celecoxib Action Pathway|Ibuprofen Action Pathway|Ketorolac Action Pathway|Meloxicam Action Pathway|Nepafenac Action Pathway|Oxaprozin Action Pathway|Pi…	NA|NA|map00250|map00480|NA|NA|NA|NA|NA|NA|NA|NA|NA|NA|NA|NA|NA|NA|NA|NA|NA|NA|NA|NA|NA|NA|NA|NA|NA|NA|NA|NA|NA|map00590|NA|NA|NA|NA|NA|NA|NA|NA|NA|NA|NA|NA|NA|NA|NA|NA|NA|NA|NA	SMP00143|SMP00385|SMP00072|SMP00015|SMP00084|SMP00120|SMP00094|SMP00101|SMP00704|SMP00102|SMP00694|SMP00096|SMP00086|SMP00098|SMP00106|SMP00702|SMP00113|SMP00077|SMP00087|SMP00707|SMP00706|SMP00500|SMP00692|SMP00093|SMP00289|SMP00695|SMP00696|SMP00085|SMP00700|SMP00114|SMP00116|SMP00693|SMP00699|SMP00075|SMP00697|SMP00104|SMP00710|SMP00109|SMP00701|SMP00709|SMP00705|SMP00708|SMP00337|SMP00083|SMP…	Schizophrenia|Canavan disease|Lewy body disease|Multiple sclerosis|Alzheimer's disease|Frontotemporal dementia|Temporomandibular joint disorder	x
Oxoadipic acid	C6H8O5	HMDB0000225	quantified	YMDB00142	OC(=O)CCCC(=O)C(O)=O	FGSBNBBHOZHUBO-UHFFFAOYSA-N	C00322	Medium-chain keto acids and derivatives	Organic compounds	Organic acids and derivatives	Keto acids and derivatives	Medium-chain keto acids and derivatives	Aliphatic acyclic compounds	Lysine Degradation|Glutaric Aciduria Type I|Hyperlysinemia I, Familial|Saccharopinuria/Hyperlysinemia II|2-aminoadipic 2-oxoadipic aciduria|Pyridoxine dependency with seizures|Hyperlysinemia II or Saccharopinuria	map00310|NA|NA|NA|NA|NA|NA	SMP00037|SMP00186|SMP00527|SMP00239|SMP00719|SMP00571|SMP00528	2-Ketoadipic acidemia|2-Aminoadipic aciduria|Alpha-aminoadipic aciduria	x
Oxoglutaric acid	C5H6O5	HMDB0000208	quantified	YMDB00153	OC(=O)CCC(=O)C(O)=O	KPGXRSRHYNQIFN-UHFFFAOYSA-N	C00026	Gamma-keto acids and derivatives	Organic compounds	Organic acids and derivatives	Keto acids and derivatives	Gamma-keto acids and derivatives	Aliphatic acyclic compounds	Urea Cycle|Argininemia|Alkaptonuria|Sarcosinemia|Hawkinsinuria|Refsum Disease|Warburg Effect|Canavan Disease|Gluconeogenesis|Lactic Acidemia|Phenylketonuria|Homocarnosinosis|Malonic Aciduria|Ammonia Recycling|Citric Acid Cycle|Alanine Metabolism|Hypoacetylaspartia|Lysine Degradation|Prolinemia Type II|Propionic Acidemia|Tyrosinemia Type I|Carnitine Synthesis|Cysteine Metabolism|Fumarase deficienc…	map00330|NA|NA|NA|NA|NA|NA|NA|map00010|NA|NA|NA|NA|map00910|map00020|map00250|NA|map00310|NA|NA|NA|NA|map00270|NA|NA|NA|map00350|map00250|NA|map00250|NA|NA|NA|map00640|map00380|NA|NA|NA|NA|NA|NA|NA|NA|NA|NA|NA|NA|NA|NA|NA|NA|NA|NA|NA|NA|NA|map00260|map00330|NA|NA|NA|NA|NA|NA|NA|NA|NA|NA|NA|NA|NA|NA|NA|NA|NA|NA|NA|NA|NA|NA|NA|NA|NA|NA|NA|map00280|NA|NA|NA|NA|NA|NA|NA|NA|NA|NA|NA|NA|NA|NA|NA|NA|NA|…	SMP00059|SMP00357|SMP00169|SMP00244|SMP00190|SMP00451|SMP00654|SMP00175|SMP00128|SMP00313|SMP00206|SMP00385|SMP00198|SMP00009|SMP00057|SMP00055|SMP00192|SMP00037|SMP00208|SMP00236|SMP00218|SMP00465|SMP00013|SMP00547|SMP00524|SMP00238|SMP00006|SMP00067|SMP00001|SMP00072|SMP00127|SMP00573|SMP00574|SMP00016|SMP00063|SMP00361|SMP00200|SMP00186|SMP00129|SMP00003|SMP00429|SMP02298|SMP00199|SMP00207|SMP…	Anoxia|Schizophrenia|Colorectal cancer|Fumarase deficiency|Eosinophilic esophagitis|Amish lethal microcephaly|D-2-hydroxyglutaric aciduria|Lipoyltransferase 1 Deficiency|Hyperinsulinism-hyperammonemia syndrome|Dihydrolipoamide Dehydrogenase Deficiency|2-Ketoglutarate dehydrogenase complex deficiency|Deafness, Onychodystrophy, Osteodystrophy, Mental Retardation, and Seizures Syndrome	x
PC(16:0_18:0)	C42H84NO8P	HMDB0007970	expected	YMDB01182	[H][C@@](COC(=O)CCCCCCCCCCCCCCC)(COP([O-])(=O)OCC[N+](C)(C)C)OC(=O)CCCCCCCCCCCCCCCCC	PZNPLUBHRSSFHT-RRHRGVEJSA-N		Phosphatidylcholines	Organic compounds	Lipids and lipid-like molecules	Glycerophospholipids	Glycerophosphocholines	Aliphatic acyclic compounds					x
PC(16:0_18:1)	C42H82NO8P	HMDB0007972	quantified	YMDB01183	CCCCCCCCCCCCCCCC(=O)OC[C@]([H])(COP([O-])(=O)OCC[N+](C)(C)C)OC(=O)CCCCCCC\C=C/CCCCCCCC	WTJKGGKOPKCXLL-VYOBOKEXSA-N		Phosphatidylcholines	Organic compounds	Lipids and lipid-like molecules	Glycerophospholipids	Glycerophosphocholines	Aliphatic acyclic compounds				Obesity|Pregnancy	x
PC(16:0_18:2)	C42H80NO8P	HMDB0007973	quantified	YMDB01845	CCCCCCCCCCCCCCCC(=O)OC[C@]([H])(COP([O-])(=O)OCC[N+](C)(C)C)OC(=O)CCCCCCC\C=C/C\C=C/CCCCC	JLPULHDHAOZNQI-ZTIMHPMXSA-N		Phosphatidylcholines	Organic compounds	Lipids and lipid-like molecules	Glycerophospholipids	Glycerophosphocholines	Aliphatic acyclic compounds	Phosphatidylcholine Biosynthesis PC(16:0/18:2(9Z,12Z))|Phosphatidylethanolamine Biosynthesis PE(16:0/18:2(9Z,12Z))	NA|NA	SMP14311|SMP15151	Obesity|Pregnancy|Schizophrenia	x
PC(16:0_18:3)	C42H78NO8P	HMDB0007974	quantified	YMDB01846	CCCCCCCCCCCCCCCC(=O)OC[C@]([H])(COP([O-])(=O)OCC[N+](C)(C)C)OC(=O)CCCC\C=C/C\C=C/C\C=C/CCCCC	CNNSEHUKQJCGTE-UPPWDXJYSA-N		Phosphatidylcholines	Organic compounds	Lipids and lipid-like molecules	Glycerophospholipids	Glycerophosphocholines	Aliphatic acyclic compounds	Phosphatidylcholine Biosynthesis PC(16:0/18:3(6Z,9Z,12Z))|Phosphatidylethanolamine Biosynthesis PE(16:0/18:3(6Z,9Z,12Z))	NA|NA	SMP14312|SMP15152	Obesity|Pregnancy	x
PC(16:0_20:4)	C44H80NO8P	HMDB0007982	quantified	YMDB01853	CCCCCCCCCCCCCCCC(=O)OC[C@]([H])(COP([O-])(=O)OCC[N+](C)(C)C)OC(=O)CCC\C=C/C\C=C/C\C=C/C\C=C/CCCCC	IIZPXYDJLKNOIY-JXPKJXOSSA-N	C00157	Phosphatidylcholines	Organic compounds	Lipids and lipid-like molecules	Glycerophospholipids	Glycerophosphocholines	Aliphatic acyclic compounds	Phosphatidylcholine Biosynthesis PC(16:0/20:4(5Z,8Z,11Z,14Z))|Phosphatidylethanolamine Biosynthesis PE(16:0/20:4(5Z,8Z,11Z,14Z))	NA|NA	SMP14320|SMP15160	Obesity|Pregnancy	x
PC(18:0_18:3)	C44H82NO8P	HMDB0008041	quantified	YMDB01893	CCCCCCCCCCCCCCCCCC(=O)OC[C@]([H])(COP([O-])(=O)OCC[N+](C)(C)C)OC(=O)CCCCCCC\C=C/C\C=C/C\C=C/CC	WZCLAXMADUBPSG-RIXBAXMTSA-N		Phosphatidylcholines	Organic compounds	Lipids and lipid-like molecules	Glycerophospholipids	Glycerophosphocholines	Aliphatic acyclic compounds	Phosphatidylcholine Biosynthesis PC(18:0/18:3(9Z,12Z,15Z))|Phosphatidylethanolamine Biosynthesis PE(18:0/18:3(9Z,12Z,15Z))	NA|NA	SMP14371|SMP15210	Obesity|Pregnancy	x
PC(18:2_18:3)	C44H78NO8P	HMDB0008141	quantified	YMDB01964	CCCCC\C=C/C\C=C/CCCCCCCC(=O)OC[C@]([H])(COP([O-])(=O)OCC[N+](C)(C)C)OC(=O)CCCCCCC\C=C/C\C=C/C\C=C/CC	HZGAVPNEGHQJID-UNBCHYIMSA-N		Phosphatidylcholines	Organic compounds	Lipids and lipid-like molecules	Glycerophospholipids	Glycerophosphocholines	Aliphatic acyclic compounds	Phosphatidylcholine Biosynthesis PC(18:2(9Z,12Z)/18:3(9Z,12Z,15Z))|Phosphatidylethanolamine Biosynthesis PE(18:2(9Z,12Z)/18:3(9Z,12Z,15Z))	NA|NA	SMP14457|SMP15297	Obesity|Pregnancy	x
PC(18:3_16:1)	C42H76NO8P	HMDB0008167	quantified	YMDB01980	CCCCCC\C=C/CCCCCCCC(=O)O[C@]([H])(COC(=O)CCCC\C=C/C\C=C/C\C=C/CCCCC)COP([O-])(=O)OCC[N+](C)(C)C	LPHXBROJEZXFQN-HZZYYZCGSA-N								Phosphatidylcholine Biosynthesis PC(18:3(6Z,9Z,12Z)/16:1(9Z))|Phosphatidylethanolamine Biosynthesis PE(18:3(6Z,9Z,12Z)/16:1(9Z))	NA|NA	SMP14480|SMP15320	Obesity|Pregnancy	x
PC(18:3_18:3)	C44H76NO8P	HMDB0008205	quantified	YMDB02006	CCCCC\C=C/C\C=C/C\C=C/CCCCC(=O)O[C@]([H])(COC(=O)CCCCCCC\C=C/C\C=C/C\C=C/CC)COP([O-])(=O)OCC[N+](C)(C)C	SPWBDEZMKCRQSX-NGPPOSSDSA-N		Phosphatidylcholines	Organic compounds	Lipids and lipid-like molecules	Glycerophospholipids	Glycerophosphocholines	Aliphatic acyclic compounds	Phosphatidylcholine Biosynthesis PC(18:3(9Z,12Z,15Z)/18:3(6Z,9Z,12Z))|Phosphatidylethanolamine Biosynthesis PE(18:3(9Z,12Z,15Z)/18:3(6Z,9Z,12Z))	NA|NA	SMP14514|SMP15354	Obesity|Pregnancy	x
PE(16:0_18:1)	C39H76NO8P	HMDB0008927	detected	YMDB01200	[H][C@@](COC(=O)CCCCCCCCCCCCCCC)(COP(O)(=O)OCCN)OC(=O)CCCCCCC\C=C/CCCCCCCC	FHQVHHIBKUMWTI-OTMQOFQLSA-N		Phosphatidylethanolamines	Organic compounds	Lipids and lipid-like molecules	Glycerophospholipids	Glycerophosphoethanolamines	Aliphatic acyclic compounds	Phosphatidylcholine Biosynthesis PC(16:0/18:1(9Z))|Phosphatidylethanolamine Biosynthesis PE(16:0/18:1(9Z))	NA|NA	SMP14310|SMP15150		x
PE(16:0_18:2)	C39H74NO8P	HMDB0008928	detected	no_match	[H][C@@](COC(=O)CCCCCCCCCCCCCCC)(COP(O)(=O)OCCN)OC(=O)CCCCCCC\C=C/C\C=C/CCCCC	HBZNVZIRJWODIB-NHCUFCNUSA-N		Phosphatidylethanolamines	Organic compounds	Lipids and lipid-like molecules	Glycerophospholipids	Glycerophosphoethanolamines	Aliphatic acyclic compounds	Phosphatidylcholine Biosynthesis PC(16:0/18:2(9Z,12Z))|Phosphatidylethanolamine Biosynthesis PE(16:0/18:2(9Z,12Z))	NA|NA	SMP14311|SMP15151		x
PE(16:0_18:3)	C39H72NO8P	HMDB0008930	expected	no_match	[H][C@@](COC(=O)CCCCCCCCCCCCCCC)(COP(O)(=O)OCCN)OC(=O)CCCCCCC\C=C/C\C=C/C\C=C/CC	QONZHKTZKTUIMU-WSQRTPJYSA-N		Phosphatidylethanolamines	Organic compounds	Lipids and lipid-like molecules	Glycerophospholipids	Glycerophosphoethanolamines	Aliphatic acyclic compounds	Phosphatidylcholine Biosynthesis PC(16:0/18:3(9Z,12Z,15Z))|Phosphatidylethanolamine Biosynthesis PE(16:0/18:3(9Z,12Z,15Z))	NA|NA	SMP14313|SMP15153		x
PE(16:0_20:3)	C41H76NO8P	HMDB0008936	expected	no_match	[H][C@@](COC(=O)CCCCCCCCCCCCCCC)(COP(O)(=O)OCCN)OC(=O)CCCCCC\C=C/C\C=C/C\C=C/CCCCC	LMWFNZUKABEGHS-CISNCOODSA-N		Phosphatidylethanolamines	Organic compounds	Lipids and lipid-like molecules	Glycerophospholipids	Glycerophosphoethanolamines	Aliphatic acyclic compounds	Phosphatidylcholine Biosynthesis PC(16:0/20:3(8Z,11Z,14Z))|Phosphatidylethanolamine Biosynthesis PE(16:0/20:3(8Z,11Z,14Z))	NA|NA	SMP14319|SMP15159		x
PE(18:1_18:1)	C41H78NO8P	HMDB0009059	detected	YMDB01208	[H][C@@](COC(=O)CCCCCCC\C=C/CCCCCCCC)(COP(O)(=O)OCCN)OC(=O)CCCCCCC\C=C/CCCCCCCC	MWRBNPKJOOWZPW-NYVOMTAGSA-N		Phosphatidylethanolamines	Organic compounds	Lipids and lipid-like molecules	Glycerophospholipids	Glycerophosphoethanolamines	Aliphatic acyclic compounds	Phosphatidylcholine Biosynthesis PC(18:1(9Z)/18:1(9Z))|Phosphatidylethanolamine Biosynthesis PE(18:1(9Z)/18:1(9Z))	NA|NA	SMP14426|SMP15265		x
PE(18:1_18:3)	C41H74NO8P	HMDB0009062	expected	no_match	[H][C@@](COC(=O)CCCCCCC\C=C/CCCCCCCC)(COP(O)(=O)OCCN)OC(=O)CCCCCCC\C=C/C\C=C/C\C=C/CC	PCBVVHMKRNVSDR-YJNXUYHJSA-N		Phosphatidylethanolamines	Organic compounds	Lipids and lipid-like molecules	Glycerophospholipids	Glycerophosphoethanolamines	Aliphatic acyclic compounds	Phosphatidylcholine Biosynthesis PC(18:1(9Z)/18:3(9Z,12Z,15Z))|Phosphatidylethanolamine Biosynthesis PE(18:1(9Z)/18:3(9Z,12Z,15Z))	NA|NA	SMP14429|SMP15268		x
PE(18:2_18:3)	C41H72NO8P	HMDB0009094	expected	no_match	[H][C@@](COC(=O)CCCCCCC\C=C/C\C=C/CCCCC)(COP(O)(=O)OCCN)OC(=O)CCCC\C=C/C\C=C/C\C=C/CCCCC	ZKGZYXURTJFGJK-AVNRDTHESA-N		Phosphatidylethanolamines	Organic compounds	Lipids and lipid-like molecules	Glycerophospholipids	Glycerophosphoethanolamines	Aliphatic acyclic compounds	Phosphatidylcholine Biosynthesis PC(18:2(9Z,12Z)/18:3(6Z,9Z,12Z))|Phosphatidylethanolamine Biosynthesis PE(18:2(9Z,12Z)/18:3(6Z,9Z,12Z))	NA|NA	SMP14456|SMP15296		x
PG(16:0_18:0)	C40H79O10P	HMDB0010572	expected	no_match	[H][C@](O)(CO)COP(O)(=O)OC[C@@]([H])(COC(=O)CCCCCCCCCCCCCCC)OC(=O)CCCCCCCCCCCCCCCCC	KBPVYRBBONZJHF-QPPIDDCLSA-N		Phosphatidylglycerols	Organic compounds	Lipids and lipid-like molecules	Glycerophospholipids	Glycerophosphoglycerols	Aliphatic acyclic compounds	Cardiolipin Biosynthesis CL(16:0/18:0/16:0/18:0)|Cardiolipin Biosynthesis CL(16:0/18:0/18:0/16:0)|Cardiolipin Biosynthesis CL(16:0/18:0/18:0/18:0)|Cardiolipin Biosynthesis CL(16:0/18:0/16:0/16:1(9Z))|Cardiolipin Biosynthesis CL(16:0/18:0/16:0/18:1(9Z))|Cardiolipin Biosynthesis CL(16:0/18:0/16:1(9Z)/16:0)|Cardiolipin Biosynthesis CL(16:0/18:0/16:1(9Z)/18:0)|Cardiolipin Biosynthesis CL(16:0/18:0/18…	NA|NA|NA|NA|NA|NA|NA|NA|NA|NA|NA|NA|NA|NA|NA|NA|NA|NA|NA|NA|NA|NA|NA|NA|NA|NA|NA|NA|NA|NA|NA|NA|NA|NA|NA|NA|NA|NA|NA|NA|NA|NA|NA|NA|NA|NA|NA	SMP27102|SMP27113|SMP27115|SMP27101|SMP27104|SMP27110|SMP27112|SMP27114|SMP27117|SMP27127|SMP27128|SMP27103|SMP27116|SMP27123|SMP27124|SMP27105|SMP27111|SMP27118|SMP27130|SMP27131|SMP27132|SMP27126|SMP27129|SMP27125|SMP27106|SMP27119|SMP27134|SMP27135|SMP27133|SMP27107|SMP27120|SMP27137|SMP27138|SMP27108|SMP27121|SMP27141|SMP27142|SMP27109|SMP27122|SMP27145|SMP27146|SMP27136|SMP27139|SMP27140|SMP…		x
PG(18:0_18:0)	C42H83O10P	HMDB0010602	expected	no_match	[H][C@](O)(CO)COP(O)(=O)OC[C@@]([H])(COC(=O)CCCCCCCCCCCCCCCCC)OC(=O)CCCCCCCCCCCCCCCCC	FVJZSBGHRPJMMA-IOLBBIBUSA-N		Phosphatidylglycerols	Organic compounds	Lipids and lipid-like molecules	Glycerophospholipids	Glycerophosphoglycerols	Aliphatic acyclic compounds	Cardiolipin Biosynthesis CL(18:0/18:0/18:0/18:0)|Cardiolipin Biosynthesis CL(18:0/18:0/16:1(9Z)/16:0)|Cardiolipin Biosynthesis CL(18:0/18:0/16:1(9Z)/18:0)|Cardiolipin Biosynthesis CL(18:0/18:0/18:0/16:1(9Z))|Cardiolipin Biosynthesis CL(18:0/18:0/18:0/18:1(9Z))|Cardiolipin Biosynthesis CL(18:0/18:0/18:1(9Z)/16:0)|Cardiolipin Biosynthesis CL(18:0/18:0/18:1(9Z)/18:0)|Cardiolipin Biosynthesis CL(18:0…	NA|NA|NA|NA|NA|NA|NA|NA|NA|NA|NA|NA|NA|NA|NA|NA|NA|NA|NA|NA|NA|NA|NA|NA|NA|NA|NA|NA|NA|NA|NA|NA|NA|NA|NA|NA|NA|NA|NA|NA|NA|NA|NA|NA|NA|NA|NA|NA|NA|NA|NA|NA|NA|NA|NA|NA|NA|NA|NA|NA|NA|NA|NA|NA|NA|NA|NA|NA|NA|NA|NA|NA|NA|NA|NA|NA|NA|NA|NA|NA|NA|NA|NA|NA|NA|NA|NA|NA|NA	SMP28021|SMP28010|SMP28012|SMP28020|SMP28023|SMP28039|SMP28041|SMP28022|SMP28029|SMP28031|SMP28011|SMP28014|SMP28024|SMP28040|SMP28043|SMP28049|SMP28051|SMP28013|SMP28030|SMP28033|SMP28042|SMP28032|SMP28015|SMP28044|SMP28050|SMP28053|SMP28034|SMP28052|SMP28025|SMP28059|SMP28061|SMP28054|SMP28016|SMP28026|SMP28045|SMP28060|SMP28063|SMP28069|SMP28071|SMP28027|SMP28035|SMP28062|SMP28079|SMP28081|SMP…		x
Phenylacetic acid	C8H8O2	HMDB0000209	quantified	YMDB00891	OC(=O)CC1=CC=CC=C1	WLJVXDMOQOGPHL-UHFFFAOYSA-N	C07086	Benzene and substituted derivatives	Organic compounds	Benzenoids	Benzene and substituted derivatives		Aromatic homomonocyclic compounds	Phenylacetate Metabolism	map00360	SMP00126	Uremia|Leukemia|Kidney disease|Crohn's disease|Phenylketonuria|Colorectal cancer|Ulcerative colitis|Irritable bowel syndrome|Eosinophilic esophagitis	x
Phenylpyruvic acid	C9H8O3	HMDB0000205	quantified	YMDB00786	OC(=O)C(=O)CC1=CC=CC=C1	BTNMPGBKDVTSJY-UHFFFAOYSA-N	C00166	Phenylpyruvic acid derivatives	Organic compounds	Benzenoids	Benzene and substituted derivatives	Phenylpyruvic acid derivatives	Aromatic homomonocyclic compounds	Phenylketonuria|Tyrosinemia Type 3 (TYRO3)|Phenylalanine and Tyrosine Metabolism|Tyrosinemia Type 2 (or Richner-Hanhart syndrome)	NA|NA|map00360|NA	SMP00206|SMP00370|SMP00008|SMP00369	Phenylketonuria|Primary biliary cirrhosis	x
Phosphoenolpyruvic acid	C3H5O6P	HMDB0000263	quantified	YMDB00276	OC(=O)C(=C)OP(O)(O)=O	DTBNBXWJWCWCIK-UHFFFAOYSA-N	C00074	Phosphate esters	Organic compounds	Organic acids and derivatives	Organic phosphoric acids and derivatives	Phosphate esters	Aliphatic acyclic compounds	Glycolysis|Leigh Syndrome|Warburg Effect|Gluconeogenesis|Tay-Sachs Disease|Pyruvate Metabolism|Glycogenosis, Type IB|Glycogenosis, Type IC|Amino Sugar Metabolism|Fanconi-bickel syndrome|Triosephosphate isomerase|Pyruvate kinase deficiency|Primary hyperoxaluria II, PH2|Sialuria or French Type Sialuria|Fructose-1,6-diphosphatase deficiency|Glycogenosis, Type VII. Tarui disease|Glycogenosis, Type IA…	map00010|NA|NA|map00010|NA|map00620|NA|NA|map00520|NA|NA|NA|NA|NA|NA|NA|NA|NA|NA|NA|NA|NA|NA	SMP00040|SMP00196|SMP00654|SMP00128|SMP00390|SMP00060|SMP00573|SMP00574|SMP00045|SMP00572|SMP00563|SMP00559|SMP00558|SMP00216|SMP00562|SMP00531|SMP00581|SMP00212|SMP00534|SMP00240|SMP00560|SMP00374|SMP00334	Lewy body disease|Alzheimer's disease|Frontotemporal dementia	x
Pipecolic acid	C6H11NO2	HMDB0000070	quantified	YMDB01338, YMDB01675	OC(=O)C1CCCCN1	HXEACLLIILLPRG-UHFFFAOYSA-N	C00408	Alpha amino acids	Organic compounds	Organic acids and derivatives	Carboxylic acids and derivatives	Amino acids, peptides, and analogues	Aliphatic heteromonocyclic compounds				Anemia|Malaria|Convulsion|Schizophrenia|Refsum's disease|Colorectal cancer|Pancreatic cancer|Hyperpipecolatemia|Periodontal disease|Adrenoleukodystrophy|Traumatic brain injury|Tuberculous meningitis|Hyperlysinemia I, familial|Pyridoxine-dependent epilepsy|Peroxisomal biogenesis defect|D-Bifunctional protein deficiency|Pseudoneonatal adrenoleukodystrophy|Rhizomelic chondrodysplasia punctata|Peroxi…	x
p-Octopamine	C8H11NO2	HMDB0004825	quantified	no_match	NC[C@H](O)C1=CC=C(O)C=C1	QHGUCRYDKWKLMG-QMMMGPOBSA-N	C04227	1-hydroxy-2-unsubstituted benzenoids	Organic compounds	Benzenoids	Phenols	1-hydroxy-2-unsubstituted benzenoids	Aromatic homomonocyclic compounds				Cirrhosis|Hypertension		x
Propionylcarnitine	C10H19NO4	HMDB0000824	quantified	no_match	CCC(=O)OC(CC([O-])=O)C[N+](C)(C)C	UFAHZIUFPNSHSL-UHFFFAOYSA-N	C03017	Acyl carnitines	Organic compounds	Lipids and lipid-like molecules	Fatty Acyls	Fatty acid esters	Aliphatic acyclic compounds	Oxidation of Branched Chain Fatty Acids	NA	SMP00030	Obesity|Celiac disease|Crohn's disease|Propionic acidemia|Ulcerative colitis|Eosinophilic esophagitis	x
Propionyl-CoA	C24H40N7O17P3S	HMDB0001275	expected	YMDB00446	CCC(=O)SCCNC(=O)CCNC(=O)C(O)C(C)(C)COP(O)(=O)OP(O)(=O)OC[C@H]1O[C@H]([C@H](O)[C@@H]1OP(O)(O)=O)N1C=NC2=C1N=CN=C2N	QAQREVBBADEHPA-UXYNFSPESA-N	C00100	Acyl CoAs	Organic compounds	Lipids and lipid-like molecules	Fatty Acyls	Fatty acyl thioesters	Aromatic heteropolycyclic compounds	Refsum Disease|Malonic Aciduria|Propionic Acidemia|Zellweger Syndrome|Isovaleric acidemia|Isovaleric Aciduria|Propanoate Metabolism|Bile Acid Biosynthesis|Methylmalonic Aciduria|27-Hydroxylase Deficiency|Maple Syrup Urine Disease|3-hydroxyisobutyric aciduria|Beta-Ketothiolase Deficiency|Familial Hypercholanemia (FHCA)|Valproic Acid Metabolism Pathway|3-Methylglutaconic Aciduria Type I|Phytanic Ac…	NA|NA|NA|NA|NA|NA|map00640|map00120|NA|NA|NA|NA|NA|NA|NA|NA|NA|NA|NA|NA|NA|NA|map00280|NA|NA|NA|NA|NA|NA	SMP00451|SMP00198|SMP00236|SMP00316|SMP00524|SMP00238|SMP00016|SMP00035|SMP00200|SMP00720|SMP00199|SMP00522|SMP00173|SMP00317|SMP00635|SMP00139|SMP00450|SMP00315|SMP00502|SMP00523|SMP00030|SMP00452|SMP00032|SMP00314|SMP00138|SMP00521|SMP00237|SMP00384|SMP00137		x
PS(16:1_18:2)	C40H72NO10P	HMDB0012369	detected	no_match	[H][C@](N)(COP(O)(=O)OC[C@@]([H])(COC(=O)CCCCCCC\C=C/CCCCCC)OC(=O)CCCCCCC\C=C/C\C=C/CCCCC)C(O)=O	DWNFLQISNVMTDP-FIAXNTQPSA-N		Phosphatidylserines	Organic compounds	Lipids and lipid-like molecules	Glycerophospholipids	Glycerophosphoserines	Aliphatic acyclic compounds	Phosphatidylcholine Biosynthesis PC(16:1(9Z)/18:2(9Z,12Z))|Phosphatidylethanolamine Biosynthesis PE(16:1(9Z)/18:2(9Z,12Z))	NA|NA	SMP14340|SMP15179		x
PS(18:1_16:0)	C40H76NO10P	HMDB0012387	quantified	no_match	[H][C@](N)(COP(O)(=O)OC[C@@]([H])(COC(=O)CCCCCCC\C=C/CCCCCCCC)OC(=O)CCCCCCCCCCCCCCC)C(O)=O	ILJAXXNZNFOOQA-DAQGAKHBSA-N		Phosphatidylserines	Organic compounds	Lipids and lipid-like molecules	Glycerophospholipids	Glycerophosphoserines	Aliphatic acyclic compounds	Phosphatidylcholine Biosynthesis PC(18:1(9Z)/16:0)|Phosphatidylethanolamine Biosynthesis PE(18:1(9Z)/16:0)	NA|NA	SMP14422|SMP15261		x
PS(18:1_16:1)	C40H74NO10P	HMDB0012388	quantified	no_match	[H][C@](N)(COP(O)(=O)OC[C@@]([H])(COC(=O)CCCCCCC\C=C/CCCCCCCC)OC(=O)CCCCCCC\C=C/CCCCCC)C(O)=O	JSCZUPSIMWRJHP-KQQJSZDRSA-N		Phosphatidylserines	Organic compounds	Lipids and lipid-like molecules	Glycerophospholipids	Glycerophosphoserines	Aliphatic acyclic compounds	Phosphatidylcholine Biosynthesis PC(18:1(9Z)/16:1(9Z))|Phosphatidylethanolamine Biosynthesis PE(18:1(9Z)/16:1(9Z))	NA|NA	SMP14423|SMP15262		x
PS(18:1_18:1)	C42H78NO10P	HMDB0012390	quantified	YMDB01259	[H][C@](N)(COP(O)(=O)OC[C@@]([H])(COC(=O)CCCCCCC\C=C/CCCCCCCC)OC(=O)CCCCCCC\C=C/CCCCCCCC)C(O)=O	WTBFLCSPLLEDEM-JIDRGYQWSA-N		Phosphatidylserines	Organic compounds	Lipids and lipid-like molecules	Glycerophospholipids	Glycerophosphoserines	Aliphatic acyclic compounds	Phosphatidylcholine Biosynthesis PC(18:1(9Z)/18:1(9Z))|Phosphatidylethanolamine Biosynthesis PE(18:1(9Z)/18:1(9Z))	NA|NA	SMP14426|SMP15265		x
PS(18:2_18:1)	C42H76NO10P	HMDB0012401	quantified	no_match	[H][C@](N)(COP(O)(=O)OC[C@@]([H])(COC(=O)CCCCCCC\C=C/C\C=C/CCCCC)OC(=O)CCCCCCC\C=C/CCCCCCCC)C(O)=O	HCMPQQOKSNDTHI-UTJDFHGQSA-N		Phosphatidylserines	Organic compounds	Lipids and lipid-like molecules	Glycerophospholipids	Glycerophosphoserines	Aliphatic acyclic compounds	Phosphatidylcholine Biosynthesis PC(18:2(9Z,12Z)/18:1(9Z))|Phosphatidylethanolamine Biosynthesis PE(18:2(9Z,12Z)/18:1(9Z))	NA|NA	SMP14454|SMP15294		x
Pseudouridine	C9H12N2O6	HMDB0000767	quantified	YMDB01644	OC[C@H]1O[C@H]([C@H](O)[C@@H]1O)C1=CNC(=O)NC1=O	PTJWIQPHWPFNBW-GBNDHIKLSA-N	C02067	Nucleoside and nucleotide analogues	Organic compounds	Nucleosides, nucleotides, and analogues	Nucleoside and nucleotide analogues		Aromatic heteromonocyclic compounds				Canavan disease|Colorectal cancer	x
Putrescine	C4H12N2	HMDB0001414	quantified	YMDB00132	NCCCCN	KIDHWZJUCRJVML-UHFFFAOYSA-N	C02896	Monoalkylamines	Organic compounds	Organic nitrogen compounds	Organonitrogen compounds	Amines	Aliphatic acyclic compounds	Hypermethioninemia|Methionine Metabolism|Spermidine and Spermine Biosynthesis|Cystathionine Beta-Synthase Deficiency|Glycine N-methyltransferase Deficiency|Methionine Adenosyltransferase Deficiency|S-Adenosylhomocysteine (SAH) Hydrolase Deficiency|Methylenetetrahydrofolate Reductase Deficiency (MTHFRD)|Homocystinuria-megaloblastic anemia due to defect in cobalamin metabolism, cblG complementation…	NA|map00270|NA|NA|NA|NA|NA|NA|NA	SMP00341|SMP00033|SMP00445|SMP00177|SMP00222|SMP00221|SMP00214|SMP00340|SMP00570	Uremia|Leukemia|Crohn's disease|Lewy body disease|Pancreatic cancer|Colorectal cancer|Ulcerative colitis|Periodontal disease|Alzheimer's disease|Frontotemporal dementia|Irritable bowel syndrome|Eosinophilic esophagitis|Perillyl alcohol administration for cancer treatment		x
Pyroglutamic acid	C5H7NO3	HMDB0000267	quantified	YMDB00107	OC(=O)[C@@H]1CCC(=O)N1	ODHCTXKNWHHXJC-VKHMYHEASA-N	C01879	Alpha amino acids and derivatives	Organic compounds	Organic acids and derivatives	Carboxylic acids and derivatives	Amino acids, peptides, and analogues	Aliphatic heteromonocyclic compounds	5-Oxoprolinuria|Glutathione Metabolism|5-oxoprolinase deficiency|Glutathione Synthetase Deficiency|Gamma-Glutamyltransferase Deficiency|Gamma-glutamyl-transpeptidase deficiency	NA|map00480|NA|NA|NA|NA	SMP00143|SMP00015|SMP00500|SMP00337|SMP00183|SMP00501	Schizophrenia|Colorectal cancer|Ulcerative colitis|Irritable bowel syndrome|Eosinophilic esophagitis|5-oxoprolinase deficiency|Glutathione synthetase deficiency|Autosomal dominant polycystic kidney disease	x
Pyruvic acid	C3H4O3	HMDB0000243	quantified	YMDB00175	CC(=O)C(O)=O	LCTONWCANYUPML-UHFFFAOYSA-N	C00022	Alpha-keto acids and derivatives	Organic compounds	Organic acids and derivatives	Keto acids and derivatives	Alpha-keto acids and derivatives	Aliphatic acyclic compounds	Glycolysis|Urea Cycle|Argininemia|Sarcosinemia|Leigh Syndrome|Warburg Effect|Gluconeogenesis|Lactic Acidemia|Homocarnosinosis|Ammonia Recycling|Citric Acid Cycle|Tay-Sachs Disease|Alanine Metabolism|Cysteine Metabolism|Fumarase deficiency|Pyruvate Metabolism|Citrullinemia Type I|Glutamate Metabolism|Glucose-Alanine Cycle|Glycogenosis, Type IB|Glycogenosis, Type IC|Amino Sugar Metabolism|Fanconi-b…	map00010|map00330|NA|NA|NA|NA|map00010|NA|NA|map00910|map00020|NA|map00250|map00270|NA|map00620|NA|map00250|NA|NA|NA|map00520|NA|NA|NA|NA|NA|NA|NA|NA|NA|NA|map00260|NA|NA|NA|NA|NA|NA|NA|NA|NA|NA|NA|NA|NA|NA|NA|NA|NA|NA|NA|NA|NA|NA|NA|NA|NA|NA|NA|NA|NA|NA|NA|NA|NA	SMP00040|SMP00059|SMP00357|SMP00244|SMP00196|SMP00654|SMP00128|SMP00313|SMP00385|SMP00009|SMP00057|SMP00390|SMP00055|SMP00013|SMP00547|SMP00060|SMP00001|SMP00072|SMP00127|SMP00573|SMP00574|SMP00045|SMP00572|SMP00003|SMP02298|SMP00459|SMP00563|SMP00546|SMP00559|SMP00223|SMP00485|SMP00352|SMP00004|SMP00558|SMP00350|SMP00216|SMP02295|SMP02292|SMP00722|SMP00548|SMP00562|SMP00531|SMP00551|SMP00550|SMP…	Anoxia|Pregnancy|Meningitis|Schizophrenia|Stomach cancer|GRACILE syndrome|Pearson Syndrome|Colorectal cancer|Lewy body disease|Early preeclampsia|Alzheimer's disease|Fumarase deficiency|Glucagon deficiency|Frontotemporal dementia|Late-onset preeclampsia|Diabetes mellitus type 1|Irritable bowel syndrome|Eosinophilic esophagitis|3-Methyl-crotonyl-glycinuria|Lipoyltransferase 1 Deficiency|Pyruvate d…	x
Riboflavin	C17H20N4O6	HMDB0000244	quantified	YMDB00085, YMDB00534	CC1=C(C)C=C2N(C[C@H](O)[C@H](O)[C@H](O)CO)C3=NC(=O)NC(=O)C3=NC2=C1	AUNGANRZJHBGPY-SCRDCRAPSA-N	C00255	Flavins	Organic compounds	Organoheterocyclic compounds	Pteridines and derivatives	Alloxazines and isoalloxazines	Aromatic heteropolycyclic compounds	Riboflavin Metabolism	map00740	SMP00070	Alcoholism|Anorexia nervosa|Colorectal cancer|Eosinophilic esophagitis|Brown-Vialetto-Van Laere Syndrome 1	x
Ribothymidine	C10H14N2O6	HMDB0000884	quantified	no_match	CC1=CN([C@@H]2O[C@H](CO)[C@@H](O)[C@H]2O)C(=O)NC1=O	DWRXFEITVBNRMK-JXOAFFINSA-N		Pyrimidine nucleosides	Organic compounds	Nucleosides, nucleotides, and analogues	Pyrimidine nucleosides		Aromatic heteromonocyclic compounds				Colorectal cancer|Perillyl alcohol administration for cancer treatment	x
S-Adenosylhomocysteine	C14H20N6O5S	HMDB0000939	quantified	YMDB00198	N[C@@H](CCSC[C@H]1O[C@H]([C@H](O)[C@@H]1O)N1C=NC2=C1N=CN=C2N)C(O)=O	ZJUKTBDSGOFHSH-WFMPWKQPSA-N	C00021	5'-deoxy-5'-thionucleosides	Organic compounds	Nucleosides, nucleotides, and analogues	5'-deoxyribonucleosides	5'-deoxy-5'-thionucleosides	Aromatic heteropolycyclic compounds	Alkaptonuria|Histidinemia|Sarcosinemia|Hawkinsinuria|Betaine Metabolism|Estrone Metabolism|Hypermethioninemia|Prolinemia Type II|Tyrosinemia Type I|Carnitine Synthesis|Tyrosine Metabolism|Histidine Metabolism|Methionine Metabolism|Tryptophan Metabolism|Hyperprolinemia Type I|Ubiquinone Biosynthesis|Disulfiram Action Pathway|Prolidase Deficiency (PD)|Catecholamine Biosynthesis|Methylhistidine Meta…	NA|NA|NA|NA|map00260|NA|NA|NA|NA|NA|map00350|map00340|map00270|map00380|NA|map00130|NA|NA|map00350|NA|NA|NA|NA|NA|map00260|NA|map00330|NA|NA|NA|NA|NA|NA|NA|NA|map00760|NA|NA|NA|NA|NA|NA|NA|NA|NA|NA|NA|NA|NA|NA|NA|NA|NA	SMP00169|SMP00191|SMP00244|SMP00190|SMP00123|SMP30880|SMP00341|SMP00208|SMP00218|SMP00465|SMP00006|SMP00044|SMP00033|SMP00063|SMP00361|SMP00065|SMP00429|SMP00207|SMP00012|SMP00715|SMP00430|SMP00427|SMP00223|SMP00485|SMP00004|SMP00428|SMP00020|SMP00497|SMP14212|SMP00609|SMP02313|SMP00498|SMP00177|SMP00222|SMP00533|SMP00048|SMP00494|SMP00242|SMP00221|SMP00327|SMP00721|SMP00505|SMP00170|SMP00507|SMP…	Parkinson's disease|Alzheimer's disease|Eosinophilic esophagitis|Neurodegenerative disease|Adenosine kinase deficiency	x
S-Adenosylmethionine	C15H23N6O5S	HMDB0001185	quantified	YMDB00297, YMDB00438	C[S+](CC[C@H](N)C(O)=O)C[C@H]1O[C@H]([C@H](O)[C@@H]1O)N1C=NC2=C1N=CN=C2N	MEFKEPWMEQBLKI-AIRLBKTGSA-O	C00019	5'-deoxy-5'-thionucleosides	Organic compounds	Nucleosides, nucleotides, and analogues	5'-deoxyribonucleosides	5'-deoxy-5'-thionucleosides	Aromatic heteropolycyclic compounds	Alkaptonuria|Histidinemia|Sarcosinemia|Hawkinsinuria|Betaine Metabolism|Estrone Metabolism|Hypermethioninemia|Prolinemia Type II|Tyrosinemia Type I|Carnitine Synthesis|Tyrosine Metabolism|Histidine Metabolism|Methionine Metabolism|Tryptophan Metabolism|Hyperprolinemia Type I|Ubiquinone Biosynthesis|Disulfiram Action Pathway|Prolidase Deficiency (PD)|Catecholamine Biosynthesis|Methylhistidine Meta…	NA|NA|NA|NA|map00260|NA|NA|NA|NA|NA|map00350|map00340|map00270|map00380|NA|map00130|NA|NA|map00350|NA|NA|NA|NA|NA|map00260|NA|map00330|NA|NA|NA|NA|NA|NA|NA|NA|NA|map00760|NA|NA|NA|NA|NA|NA|NA|NA|NA|NA|NA|NA|NA|NA|NA|NA|NA	SMP00169|SMP00191|SMP00244|SMP00190|SMP00123|SMP30880|SMP00341|SMP00208|SMP00218|SMP00465|SMP00006|SMP00044|SMP00033|SMP00063|SMP00361|SMP00065|SMP00429|SMP00207|SMP00012|SMP00715|SMP00430|SMP00427|SMP00223|SMP00485|SMP00004|SMP00428|SMP00020|SMP00497|SMP14212|SMP00609|SMP02313|SMP00498|SMP00445|SMP00177|SMP00222|SMP00533|SMP00048|SMP00494|SMP00242|SMP00221|SMP00327|SMP00721|SMP00505|SMP00170|SMP…	Diabetes mellitus type 2|Neurodegenerative disease|Adenosine kinase deficiency	x
Sarcosine	C3H7NO2	HMDB0000271	quantified	no_match	CNCC(O)=O	FSYKKLYZXJSNPZ-UHFFFAOYSA-N	C00213	Alpha amino acids	Organic compounds	Organic acids and derivatives	Carboxylic acids and derivatives	Amino acids, peptides, and analogues	Aliphatic acyclic compounds	Sarcosinemia|Hypermethioninemia|Methionine Metabolism|Non Ketotic Hyperglycinemia|Hyperglycinemia, non-ketotic|Glycine and Serine Metabolism|Sarcosine Oncometabolite Pathway |Cystathionine Beta-Synthase Deficiency|Glycine N-methyltransferase Deficiency|Dimethylglycine Dehydrogenase Deficiency|Methionine Adenosyltransferase Deficiency|3-Phosphoglycerate dehydrogenase deficiency|Dihydropyrimidine D…	NA|NA|map00270|NA|NA|map00260|NA|NA|NA|NA|NA|NA|NA|NA|NA|NA	SMP00244|SMP00341|SMP00033|SMP00223|SMP00485|SMP00004|SMP02313|SMP00177|SMP00222|SMP00242|SMP00221|SMP00721|SMP00179|SMP00214|SMP00340|SMP00570	Sarcosinemia|Stomach cancer|Prostate cancer|Colorectal cancer|Lewy body disease|Alzheimer's disease|Frontotemporal dementia|Eosinophilic esophagitis|Dimethylglycine Dehydrogenase Deficiency	x
Spermidine	C7H19N3	HMDB0001257	quantified	YMDB00232	NCCCCNCCCN	ATHGHQPFGPMSJY-UHFFFAOYSA-N	C00315	Dialkylamines	Organic compounds	Organic nitrogen compounds	Organonitrogen compounds	Amines	Aliphatic acyclic compounds	Hypermethioninemia|Methionine Metabolism|Spermidine and Spermine Biosynthesis|Cystathionine Beta-Synthase Deficiency|Glycine N-methyltransferase Deficiency|Methionine Adenosyltransferase Deficiency|S-Adenosylhomocysteine (SAH) Hydrolase Deficiency|Methylenetetrahydrofolate Reductase Deficiency (MTHFRD)|Homocystinuria-megaloblastic anemia due to defect in cobalamin metabolism, cblG complementation…	NA|map00270|NA|NA|NA|NA|NA|NA|NA	SMP00341|SMP00033|SMP00445|SMP00177|SMP00222|SMP00221|SMP00214|SMP00340|SMP00570	Uremia|Leukemia|Crohn's disease|Colorectal cancer|Lewy body disease|Ulcerative colitis|Alzheimer's disease|Frontotemporal dementia		x
Spermine	C10H26N4	HMDB0001256	quantified	YMDB00231	NCCCNCCCCNCCCN	PFNFFQXMRSDOHW-UHFFFAOYSA-N	C00750	Dialkylamines	Organic compounds	Organic nitrogen compounds	Organonitrogen compounds	Amines	Aliphatic acyclic compounds	Spermidine and Spermine Biosynthesis	NA	SMP00445	Uremia|Leukemia		x
Sphingosine	C18H37NO2	HMDB0000252	quantified	YMDB00190	CCCCCCCCCCCCC\C=C\C(O)C(N)CO	WWUZIQQURGPMPG-CCEZHUSRSA-N	C00319	1,2-aminoalcohols	Organic compounds	Organic nitrogen compounds	Organonitrogen compounds	Amines	Aliphatic acyclic compounds	Fabry disease|Krabbe disease|Gaucher Disease|Sphingolipid Metabolism|Globoid Cell Leukodystrophy|Metachromatic Leukodystrophy (MLD)	NA|NA|NA|map00500|NA|NA	SMP00525|SMP00526|SMP00349|SMP00034|SMP00348|SMP00347	Lung Cancer|Colorectal cancer	x
Succinic acid	C4H6O4	HMDB0000254	quantified	YMDB00338	OC(=O)CCC(O)=O	KDYFGRWQOYBRFD-UHFFFAOYSA-N	C00042	Dicarboxylic acids and derivatives	Organic compounds	Organic acids and derivatives	Carboxylic acids and derivatives	Dicarboxylic acids and derivatives	Aliphatic acyclic compounds	Refsum Disease|Warburg Effect|Homocarnosinosis|Citric Acid Cycle|Prolinemia Type II|Propionic Acidemia|Butyrate Metabolism|Carnitine Synthesis|Fumarase deficiency|Isovaleric acidemia|Isovaleric Aciduria|Glutamate Metabolism|Hyperprolinemia Type I|Ketone Body Metabolism|Methylmalonic Aciduria|Glutaminolysis and Cancer|Maple Syrup Urine Disease|Prolidase Deficiency (PD)|Congenital lactic acidosis|3…	NA|NA|NA|map00020|NA|NA|map00650|NA|NA|NA|NA|map00250|NA|map00072|NA|NA|NA|NA|NA|NA|NA|map00330|NA|NA|NA|NA|NA|map00190|NA|NA|NA|NA|NA|NA|NA|map00280|NA|NA|NA|NA|NA|NA|NA|NA|NA|NA|NA|NA|NA|NA|NA|NA|NA|NA	SMP00451|SMP00654|SMP00385|SMP00057|SMP00208|SMP00236|SMP00073|SMP00465|SMP00547|SMP00524|SMP00238|SMP00072|SMP00361|SMP00071|SMP00200|SMP02298|SMP00199|SMP00207|SMP00546|SMP00522|SMP00173|SMP00020|SMP02295|SMP02292|SMP00139|SMP00548|SMP00450|SMP00355|SMP00551|SMP00550|SMP00339|SMP00523|SMP00030|SMP00136|SMP02291|SMP00032|SMP00505|SMP00567|SMP00138|SMP00549|SMP00507|SMP00521|SMP00237|SMP00569|SMP…	Gout|Pregnancy|Lung Cancer|Canavan disease|Crohn's disease|Colorectal cancer|Early preeclampsia|Ulcerative colitis|Alzheimer's disease|Fumarase deficiency|Irritable bowel syndrome|Eosinophilic esophagitis|D-2-hydroxyglutaric aciduria|Lipoyltransferase 1 Deficiency|Malonyl-Coa decarboxylase deficiency|2-Ketoglutarate dehydrogenase complex deficiency	x
Taurine	C2H7NO3S	HMDB0000251	quantified	YMDB00772	NCCS(O)(=O)=O	XOAAWQZATWQOTB-UHFFFAOYSA-N	C00245	Organosulfonic acids	Organic compounds	Organic acids and derivatives	Organic sulfonic acids and derivatives	Organosulfonic acids and derivatives	Aliphatic acyclic compounds	Zellweger Syndrome|Bile Acid Biosynthesis|27-Hydroxylase Deficiency|Familial Hypercholanemia (FHCA)|Taurine and Hypotaurine Metabolism|Cerebrotendinous Xanthomatosis (CTX)|Congenital Bile Acid Synthesis Defect Type II	NA|map00120|NA|NA|map00430|NA|NA	SMP00316|SMP00035|SMP00720|SMP00317|SMP00021|SMP00315|SMP00314	Gout|Epilepsy|Leukemia|Lung Cancer|Heart failure|Schizophrenia|Crohn's disease|Colorectal cancer|Pancreatic cancer|Ulcerative colitis|Propionic acidemia|Parkinson's disease|Periodontal disease|Rheumatoid arthritis|Irritable bowel syndrome|Eosinophilic esophagitis|Maple syrup urine disease|Molybdenum cofactor deficiency|Sulfite oxidase deficiency, ISOLATED|Autosomal dominant polycystic kidney dise…	x
Thymidine	C10H14N2O5	HMDB0000273	quantified	YMDB00507	CC1=CN([C@H]2C[C@H](O)[C@@H](CO)O2)C(=O)NC1=O	IQFYYKKMVGJFEH-XLPZGREQSA-N	C00214	Pyrimidine 2'-deoxyribonucleosides	Organic compounds	Nucleosides, nucleotides, and analogues	Pyrimidine nucleosides	Pyrimidine 2'-deoxyribonucleosides	Aromatic heteromonocyclic compounds	Pyrimidine Metabolism|Dihydropyrimidinase Deficiency|Beta Ureidopropionase Deficiency|UMP Synthase Deficiency (Orotic Aciduria)|MNGIE (Mitochondrial Neurogastrointestinal Encephalopathy)	map00240|NA|NA|NA|NA	SMP00046|SMP00178|SMP00172|SMP00219|SMP00202	Canavan disease|Colorectal cancer|Eosinophilic esophagitis|Degenerative disc disease|Thymidine phosphorylase deficiency	x
Trehalose	C12H22O11	HMDB0000975	quantified	YMDB00008	OC[C@H]1O[C@H](O[C@H]2O[C@H](CO)[C@@H](O)[C@H](O)[C@H]2O)[C@H](O)[C@@H](O)[C@@H]1O	HDTRYLNUVZCQOY-LIZSDCNHSA-N	C01083	O-glycosyl compounds	Organic compounds	Organic oxygen compounds	Organooxygen compounds	Carbohydrates and carbohydrate conjugates	Aliphatic heteromonocyclic compounds	Trehalose Degradation	NA	SMP00467		x
Tyrosol	C8H10O2	HMDB0004284	quantified	YMDB01798	OCCC1=CC=C(O)C=C1	YCCILVSKPBXVIP-UHFFFAOYSA-N	C06044	Tyrosols	Organic compounds	Benzenoids	Phenols	Tyrosols and derivatives	Aromatic homomonocyclic compounds				Colorectal cancer	x
Uracil	C4H4N2O2	HMDB0000300	quantified	YMDB00098	O=C1NC=CC(=O)N1	ISAKRJDGNUQOIC-UHFFFAOYSA-N	C00106	Pyrimidones	Organic compounds	Organoheterocyclic compounds	Diazines	Pyrimidines and pyrimidine derivatives	Aromatic heteromonocyclic compounds	Pyrimidine Metabolism|Beta-Alanine Metabolism|Carnosinuria, carnosinemia|Ureidopropionase Deficiency|GABA-Transaminase Deficiency|Dihydropyrimidinase Deficiency|UMP Synthase Deficiency (Orotic Aciduria)|MNGIE (Mitochondrial Neurogastrointestinal Encephalopathy)	map00240|map00410|NA|NA|NA|NA|NA|NA	SMP00046|SMP00007|SMP00493|SMP00492|SMP00351|SMP00178|SMP00219|SMP00202	Argininemia|Hypertension|Liver disease|Canavan disease|Crohn's disease|Colorectal cancer|Ulcerative colitis|Cerebral infarction|Diverticular disease|Eosinophilic esophagitis|Molybdenium co-factor deficiency|Carbamoyl Phosphate Synthetase Deficiency|Dihydropyrimidine dehydrogenase deficiency		x
Uridine	C9H12N2O6	HMDB0000296	quantified	YMDB00127	OC[C@H]1O[C@H]([C@H](O)[C@@H]1O)N1C=CC(=O)NC1=O	DRTQHJPVMGBUCF-XVFCMESISA-N	C00299	Pyrimidine nucleosides	Organic compounds	Nucleosides, nucleotides, and analogues	Pyrimidine nucleosides		Aromatic heteromonocyclic compounds	Pyrimidine Metabolism|Dihydropyrimidinase Deficiency|Beta Ureidopropionase Deficiency|UMP Synthase Deficiency (Orotic Aciduria)|MNGIE (Mitochondrial Neurogastrointestinal Encephalopathy)	map00240|NA|NA|NA|NA	SMP00046|SMP00178|SMP00172|SMP00219|SMP00202	Argininemia|Canavan disease|Colorectal cancer|Ulcerative colitis|Lesch-Nyhan syndrome|Irritable bowel syndrome|Degenerative disc disease	x
Uridine 5'-diphosphate	C9H14N2O12P2	HMDB0000295	quantified	YMDB00307	O[C@H]1[C@@H](O)[C@@H](O[C@@H]1COP(O)(=O)OP(O)(O)=O)N1C=CC(=O)NC1=O	XCCTYIAWTASOJW-XVFCMESISA-N	C00015	Pyrimidine ribonucleoside diphosphates	Organic compounds	Nucleosides, nucleotides, and analogues	Pyrimidine nucleotides	Pyrimidine ribonucleotides	Aromatic heteromonocyclic compounds	Galactosemia|Fabry disease|Krabbe disease|Gaucher Disease|Lactose Synthesis|Tay-Sachs Disease|Estrone Metabolism|Aromatase deficiency|Galactose Metabolism|Porphyrin Metabolism|Pyrimidine Metabolism|Amino Sugar Metabolism|Codeine Action Pathway|Morphine Action Pathway|Nicotine Action Pathway|Sphingolipid Metabolism|Celecoxib Action Pathway|Etoposide Action Pathway|Ibuprofen Action Pathway|Porphyri…	NA|NA|NA|NA|NA|NA|NA|NA|map00052|map00860|map00240|map00520|NA|NA|NA|map00500|NA|NA|NA|NA|NA|NA|NA|NA|NA|NA|NA|NA|NA|NA|NA|NA|NA|NA|NA|NA|NA|NA|NA|map00500|NA|NA|NA|NA|NA|map00150|NA|NA|NA|NA|NA|NA|NA|NA|NA|NA|NA|NA|NA|NA|NA|NA|NA	SMP00182|SMP00525|SMP00526|SMP00349|SMP00444|SMP00390|SMP30880|SMP00565|SMP00043|SMP00024|SMP00046|SMP00045|SMP00405|SMP00406|SMP00431|SMP00034|SMP00096|SMP00442|SMP00086|SMP00346|SMP00471|SMP00433|SMP30406|SMP00621|SMP00580|SMP00348|SMP00622|SMP00628|SMP00637|SMP00344|SMP00644|SMP00601|SMP00590|SMP00648|SMP00606|SMP00651|SMP00600|SMP00649|SMP00642|SMP00058|SMP00557|SMP00178|SMP00552|SMP00342|SMP…		x
Uridine 5'-monophosphate	C9H13N2O9P	HMDB0000288	quantified	YMDB00049	O[C@H]1[C@@H](O)[C@@H](O[C@@H]1COP(O)(O)=O)N1C=CC(=O)NC1=O	DJJCXFVJDGTHFX-XVFCMESISA-N	C00105	Pyrimidine ribonucleoside monophosphates	Organic compounds	Nucleosides, nucleotides, and analogues	Pyrimidine nucleotides	Pyrimidine ribonucleotides	Aromatic heteromonocyclic compounds	Lactose Synthesis|Pyrimidine Metabolism|Amikacin Action Pathway|Neomycin Action Pathway|Arbekacin Action Pathway|Josamycin Action Pathway|Kanamycin Action Pathway|Gentamicin Action Pathway|Lincomycin Action Pathway|Netilmicin Action Pathway|Tobramycin Action Pathway|Transcription/Translation|Clindamycin Action Pathway|Doxycycline Action Pathway|GLUT-1 deficiency syndrome|Lymecycline Action Pathwa…	NA|map00240|NA|NA|NA|NA|NA|NA|NA|NA|NA|NA|NA|NA|NA|NA|NA|NA|NA|NA|NA|NA|NA|NA|NA|NA|NA|NA|NA|NA|NA|NA|NA|NA|NA|NA|NA|NA|NA	SMP00444|SMP00046|SMP00253|SMP00256|SMP00713|SMP00731|SMP00255|SMP00254|SMP00728|SMP00257|SMP00711|SMP00019|SMP00249|SMP00291|SMP00580|SMP00295|SMP00292|SMP00714|SMP00712|SMP00247|SMP00262|SMP00250|SMP00727|SMP00259|SMP00294|SMP00251|SMP00258|SMP00252|SMP00248|SMP00290|SMP00730|SMP00729|SMP00178|SMP00293|SMP00726|SMP00172|SMP00219|SMP00579|SMP00202	Lewy body disease|Metastatic melanoma|Alzheimer's disease|Frontotemporal dementia	x
Uridine diphosphategalactose	C15H24N2O17P2	HMDB0000302	quantified	no_match	OC[C@H]1O[C@H](O[P@@](O)(=O)O[P@@](O)(=O)OC[C@H]2O[C@H]([C@H](O)[C@@H]2O)N2C=CC(=O)NC2=O)[C@H](O)[C@@H](O)[C@H]1O	HSCJRCZFDFQWRP-ABVWGUQPSA-N	C00052	Pyrimidine nucleotide sugars	Organic compounds	Nucleosides, nucleotides, and analogues	Pyrimidine nucleotides	Pyrimidine nucleotide sugars	Aromatic heteromonocyclic compounds	Galactosemia|Lactose Synthesis|Galactose Metabolism|GLUT-1 deficiency syndrome|Nucleotide Sugars Metabolism|Congenital disorder of glycosylation CDG-IId	NA|NA|map00052|NA|map00520|NA	SMP00182|SMP00444|SMP00043|SMP00580|SMP00010|SMP00579		x
Uridine diphosphate-N-acetylglucosamine	C17H27N3O17P2	HMDB0000290	quantified	YMDB00277	CC(=O)N[C@@H]1[C@@H](O)[C@H](O)[C@@H](CO)O[C@@H]1OP(O)(=O)OP(O)(=O)OC[C@H]1O[C@H]([C@H](O)[C@@H]1O)N1C=CC(=O)NC1=O	LFTYTUAZOPRMMI-CFRASDGPSA-N	C00043	Pyrimidine nucleotide sugars	Organic compounds	Nucleosides, nucleotides, and analogues	Pyrimidine nucleotides	Pyrimidine nucleotide sugars	Aromatic heteromonocyclic compounds	Tay-Sachs Disease|Amino Sugar Metabolism|Sialuria or French Type Sialuria|G(M2)-Gangliosidosis: Variant B, Tay-sachs disease|Salla Disease/Infantile Sialic Acid Storage Disease	NA|map00520|NA|NA|NA	SMP00390|SMP00045|SMP00216|SMP00534|SMP00240		x
Uridine triphosphate	C9H15N2O15P3	HMDB0000285	quantified	YMDB00326	O[C@H]1[C@@H](O)[C@@H](O[C@@H]1COP(O)(=O)OP(O)(=O)OP(O)(O)=O)N1C=CC(=O)NC1=O	PGAVKCOVUIYSFO-XVFCMESISA-N	C00075	Pyrimidine ribonucleoside triphosphates	Organic compounds	Nucleosides, nucleotides, and analogues	Pyrimidine nucleotides	Pyrimidine ribonucleotides	Aromatic heteromonocyclic compounds	Galactosemia|Lactose Synthesis|Tay-Sachs Disease|DNA Replication Fork|Galactose Metabolism|Pyrimidine Metabolism|Amino Sugar Metabolism|Amikacin Action Pathway|Neomycin Action Pathway|Arbekacin Action Pathway|Josamycin Action Pathway|Kanamycin Action Pathway|Gentamicin Action Pathway|Lincomycin Action Pathway|Netilmicin Action Pathway|Tobramycin Action Pathway|Transcription/Translation|Clindamyci…	NA|NA|NA|NA|map00052|map00240|map00520|NA|NA|NA|NA|NA|NA|NA|NA|NA|NA|NA|NA|NA|NA|NA|NA|NA|NA|NA|NA|NA|NA|NA|map00520|NA|NA|NA|NA|NA|NA|map00500|NA|NA|NA|NA|NA|NA|NA|NA|NA|NA|NA|NA|NA|NA|NA|NA|NA|NA	SMP00182|SMP00444|SMP00390|SMP00477|SMP00043|SMP00046|SMP00045|SMP00253|SMP00256|SMP00713|SMP00731|SMP00255|SMP00254|SMP00728|SMP00257|SMP00711|SMP00019|SMP00249|SMP00291|SMP00580|SMP00295|SMP00292|SMP00714|SMP00712|SMP00247|SMP00262|SMP00250|SMP00727|SMP00259|SMP00294|SMP00010|SMP00251|SMP00258|SMP00252|SMP00248|SMP00290|SMP00649|SMP00058|SMP00557|SMP00730|SMP00729|SMP00178|SMP00552|SMP00293|SMP…		x
Urocanic acid	C6H6N2O2	HMDB0000301	quantified	no_match	OC(=O)\C=C\C1=CNC=N1	LOIYMIARKYCTBW-OWOJBTEDSA-N	C00785	Imidazolyl carboxylic acids and derivatives	Organic compounds	Organoheterocyclic compounds	Azoles	Imidazoles	Aromatic heteromonocyclic compounds	Histidinemia|Ammonia Recycling|Histidine Metabolism	NA|map00910|map00340	SMP00191|SMP00009|SMP00044	Colorectal cancer|Urocanase deficiency|Eosinophilic esophagitis	x
Xanthine	C5H4N4O2	HMDB0000292	quantified	YMDB00263	O=C1NC2=C(NC=N2)C(=O)N1	LRFVTYWOQMYALW-UHFFFAOYSA-N	C00385	Xanthines	Organic compounds	Organoheterocyclic compounds	Imidazopyrimidines	Purines and purine derivatives	Aromatic heteropolycyclic compounds	AICA-Ribosiduria|Purine Metabolism|Xanthinuria type I|Lesch-Nyhan Syndrome (LNS)|Thioguanine Action Pathway|Azathioprine Action Pathway|Mercaptopurine Action Pathway|Adenosine Deaminase Deficiency|Molybdenum Cofactor Deficiency|Adenylosuccinate Lyase Deficiency|Myoadenylate deaminase deficiency|Gout or Kelley-Seegmiller Syndrome|Mitochondrial DNA depletion syndrome|Purine Nucleoside Phosphorylase…	NA|map00230|NA|NA|NA|NA|NA|NA|NA|NA|NA|NA|NA|NA|NA|NA	SMP00168|SMP00050|SMP00512|SMP00364|SMP00430|SMP00427|SMP00428|SMP00144|SMP00203|SMP00167|SMP00537|SMP00365|SMP00536|SMP00210|SMP00220|SMP00535	Hydrocephalus|Canavan disease|Crohn's disease|Cystic fibrosis|Colorectal cancer|Xanthinuria type 1|Ulcerative colitis|Xanthinuria type II|Lesch-Nyhan syndrome|Eosinophilic esophagitis|Degenerative disc disease|Adenosine kinase deficiency|3-Methyl-crotonyl-glycinuria|Molybdenum cofactor deficiency|Molybdenium co-factor deficiency|Sulfite oxidase deficiency, ISOLATED|Phosphoribosylpyrophosphate Syn…	x
N-Acetyl-glucosamine 1-phosphate	C8H16NO9P	HMDB0001367	quantified	YMDB00043	CC(=O)N[C@@H]1[C@@H](O)[C@H](O)[C@@H](CO)OC1OP(O)(O)=O	FZLJPEPAYPUMMR-RTRLPJTCSA-N	C04256	N-acyl-alpha-hexosamines	Organic compounds	Organic oxygen compounds	Organooxygen compounds	Carbohydrates and carbohydrate conjugates	Aliphatic heteromonocyclic compounds	Tay-Sachs Disease|Amino Sugar Metabolism|Sialuria or French Type Sialuria|G(M2)-Gangliosidosis: Variant B, Tay-sachs disease|Salla Disease/Infantile Sialic Acid Storage Disease	NA|map00520|NA|NA|NA	SMP00390|SMP00045|SMP00216|SMP00534|SMP00240		x
Citrulline	C6H13N3O3	HMDB0000904	quantified	YMDB00060	N[C@@H](CCCNC(N)=O)C(O)=O	RHGKLRLOHDJJDR-BYPYZUCNSA-N	C00327	L-alpha-amino acids	Organic compounds	Organic acids and derivatives	Carboxylic acids and derivatives	Amino acids, peptides, and analogues	Aliphatic acyclic compounds	Urea Cycle|Argininemia|Canavan Disease|Hypoacetylaspartia|Prolinemia Type II|Aspartate Metabolism|Citrullinemia Type I|Hyperprolinemia Type I|Argininosuccinic Aciduria|Prolidase Deficiency (PD)|Arginine and Proline Metabolism|Carbamoyl Phosphate Synthetase Deficiency|Hyperornithinemia with gyrate atrophy (HOGA)|L-arginine:glycine amidinotransferase deficiency|Ornithine Aminotransferase Deficiency…	map00330|NA|NA|NA|NA|map00250|NA|NA|NA|NA|map00330|NA|NA|NA|NA|NA|NA|NA|NA|NA	SMP00059|SMP00357|SMP00175|SMP00192|SMP00208|SMP00067|SMP00001|SMP00361|SMP00003|SMP00207|SMP00020|SMP00002|SMP00505|SMP00507|SMP00363|SMP00205|SMP00188|SMP00362|SMP00506|SMP00504	Gout|Epilepsy|Schizophrenia|Crohn's disease|Pearson Syndrome|Colorectal cancer|Pancreatic cancer|Lewy body disease|Intestinal failure|Ulcerative colitis|Alzheimer's disease|Fumarase deficiency|Periodontal disease|Citrullinemia type I|Rheumatoid arthritis|Frontotemporal dementia|Eosinophilic esophagitis|Argininosuccinic aciduria|N-acetylglutamate synthetase deficiency|Cutis laxa, autosomal recessi…	x
Fructose 6-phosphate	C6H13O9P	HMDB0000124	quantified	YMDB00078	OCC(=O)[C@@H](O)[C@H](O)[C@H](O)COP(O)(O)=O	GSXOAOHZAIYLCY-HSUXUTPPSA-N	C00085	Hexose phosphates	Organic compounds	Organic oxygen compounds	Organooxygen compounds	Carbohydrates and carbohydrate conjugates	Aliphatic acyclic compounds	Glycolysis|Fructosuria|Warburg Effect|Gluconeogenesis|Homocarnosinosis|Tay-Sachs Disease|Glutamate Metabolism|Glycogenosis, Type IB|Glycogenosis, Type IC|Amino Sugar Metabolism|Fanconi-bickel syndrome|Transaldolase deficiency|Pentose Phosphate Pathway|Triosephosphate isomerase|Fructose and Mannose Degradation|Fructose intolerance, hereditary|Sialuria or French Type Sialuria|Fructose-1,6-diphospha…	map00010|NA|NA|map00010|NA|NA|map00250|NA|NA|map00520|NA|NA|map00030|NA|map00051|NA|NA|NA|NA|NA|NA|NA|NA|NA|NA|NA|NA|NA|NA|NA	SMP00040|SMP00561|SMP00654|SMP00128|SMP00385|SMP00390|SMP00072|SMP00573|SMP00574|SMP00045|SMP00572|SMP00520|SMP00031|SMP00563|SMP00064|SMP00725|SMP00216|SMP00562|SMP00531|SMP00339|SMP00519|SMP00136|SMP00581|SMP00518|SMP00567|SMP00534|SMP00240|SMP00560|SMP00374|SMP00243	Lewy body disease|Alzheimer's disease|Frontotemporal dementia	x
L-Homoserine	C4H9NO3	HMDB0000719	quantified	YMDB00104	N[C@@H](CCO)C(O)=O	UKAUYVFTDYCKQA-VKHMYHEASA-N	C00263	L-alpha-amino acids	Organic compounds	Organic acids and derivatives	Carboxylic acids and derivatives	Amino acids, peptides, and analogues	Aliphatic acyclic compounds	Hypermethioninemia|Methionine Metabolism|Cystathionine Beta-Synthase Deficiency|Glycine N-methyltransferase Deficiency|Methionine Adenosyltransferase Deficiency|S-Adenosylhomocysteine (SAH) Hydrolase Deficiency|Methylenetetrahydrofolate Reductase Deficiency (MTHFRD)|Homocystinuria-megaloblastic anemia due to defect in cobalamin metabolism, cblG complementation type	NA|map00270|NA|NA|NA|NA|NA|NA	SMP00341|SMP00033|SMP00177|SMP00222|SMP00221|SMP00214|SMP00340|SMP00570	Crohn's disease|Colorectal cancer|Ulcerative colitis|Eosinophilic esophagitis	x
5-Thymidylic acid	C10H15N2O8P	HMDB0001227	detected	YMDB00162	CC1=CN([C@H]2C[C@H](O)[C@@H](COP(O)(O)=O)O2)C(=O)NC1=O	GYOZYWVXFNDGLU-XLPZGREQSA-N	C00364	Pyrimidine 2'-deoxyribonucleoside monophosphates	Organic compounds	Nucleosides, nucleotides, and analogues	Pyrimidine nucleotides	Pyrimidine deoxyribonucleotides	Aromatic heteromonocyclic compounds	Pyrimidine Metabolism|Dihydropyrimidinase Deficiency|Beta Ureidopropionase Deficiency|UMP Synthase Deficiency (Orotic Aciduria)|MNGIE (Mitochondrial Neurogastrointestinal Encephalopathy)	map00240|NA|NA|NA|NA	SMP00046|SMP00178|SMP00172|SMP00219|SMP00202	Colorectal cancer	x
L-Carnitine	C7H15NO3	HMDB0000062	quantified	YMDB00188, YMDB00616	C[N+](C)(C)C[C@H](O)CC([O-])=O	PHIQHXFUZVPYII-ZCFIWIBFSA-N	C00318	Carnitines	Organic compounds	Organic nitrogen compounds	Organonitrogen compounds	Quaternary ammonium salts	Aliphatic acyclic compounds	Carnitine Synthesis|Fatty acid Metabolism|Glutaric Aciduria Type I|Ethylmalonic Encephalopathy|Adrenoleukodystrophy, X-linked|Trifunctional protein deficiency|Oxidation of Branched Chain Fatty Acids|Beta Oxidation of Very Long Chain Fatty Acids|Carnitine palmitoyl transferase deficiency (I)|Carnitine-acylcarnitine translocase deficiency|Carnitine palmitoyl transferase deficiency (II)|Long chain a…	NA|map00071|NA|NA|NA|NA|NA|map01040|NA|NA|NA|NA|NA|NA|NA|NA|NA	SMP00465|SMP00051|SMP00185|SMP00181|SMP00516|SMP00545|SMP00030|SMP00052|SMP00538|SMP00517|SMP00541|SMP00539|SMP00542|SMP00540|SMP00235|SMP00482|SMP00480	Obesity|Pregnancy|Lung Cancer|Colorectal cancer|Pancreatic cancer|Propionic acidemia|Early preeclampsia|Periodontal disease|Late-onset preeclampsia|Diabetes mellitus type 2|Eosinophilic esophagitis|Oculocerebrorenal syndrome|L-2-Hydroxyglutaric aciduria|Myopathic carnitine deficiency|2,4-dienoyl-CoA reductase deficiency|3-Hydroxyacyl-CoA dehydrogenase deficiency|Carnitine palmitoyltransferase I d…	x
FAD	C27H33N9O15P2	HMDB0001248	quantified	YMDB00296, YMDB00597	CC1=CC2=C(C=C1C)N(C[C@H](O)[C@H](O)[C@H](O)CO[P@](O)(=O)O[P@@](O)(=O)OC[C@H]1O[C@H]([C@H](O)[C@@H]1O)N1C=NC3=C1N=CN=C3N)C1=NC(=O)NC(=O)C1=N2	VWWQXMAJTJZDQX-UYBVJOGSSA-N	C00016	Flavin nucleotides	Organic compounds	Nucleosides, nucleotides, and analogues	Flavin nucleotides		Aromatic heteropolycyclic compounds	Alkaptonuria|Histidinemia|Sarcosinemia|Hawkinsinuria|CHILD Syndrome|Leigh Syndrome|Warburg Effect|Wolman disease|5-Oxoprolinuria|Canavan Disease|Desmosterolosis|Phenylketonuria|AICA-Ribosiduria|Homocarnosinosis|Hypophosphatasia|Malonic Aciduria|Ammonia Recycling|Citric Acid Cycle|Folate Metabolism|Purine Metabolism|Betaine Metabolism|D-glyceric acidura|Hyper-IgD syndrome|Hypermethioninemia|Hypoac…	NA|NA|NA|NA|NA|NA|NA|NA|NA|NA|NA|NA|NA|NA|NA|NA|map00910|map00020|map00670|map00230|map00260|NA|NA|NA|NA|map00310|NA|NA|NA|NA|NA|NA|map00650|map00232|NA|NA|NA|map00620|map00350|map00250|map00250|map00340|NA|map00860|map00100|NA|map00071|map00270|NA|map00640|map00240|map00740|map00380|map00750|map00120|map00480|NA|NA|map00410|map00561|NA|NA|NA|NA|NA|NA|NA|NA|NA|NA|NA|map00564|NA|NA|NA|NA|NA|NA|NA|…	SMP00169|SMP00191|SMP00244|SMP00190|SMP00387|SMP00196|SMP00654|SMP00511|SMP00143|SMP00175|SMP00386|SMP00206|SMP00168|SMP00385|SMP00503|SMP00198|SMP00009|SMP00057|SMP00053|SMP00050|SMP00123|SMP00529|SMP00509|SMP00341|SMP00192|SMP00037|SMP00510|SMP00208|SMP00236|SMP00218|SMP00512|SMP00316|SMP00073|SMP00028|SMP00547|SMP00524|SMP00238|SMP00060|SMP00006|SMP00067|SMP00072|SMP00044|SMP00209|SMP00024|SMP…	Anorexia nervosa|Colorectal cancer	x
Pyridoxal	C8H9NO3	HMDB0001545	quantified	YMDB00392	CC1=NC=C(CO)C(C=O)=C1O	RADKZDMFGJYCBB-UHFFFAOYSA-N	C00250	Pyridoxals and derivatives	Organic compounds	Organoheterocyclic compounds	Pyridines and derivatives	Pyridine carboxaldehydes	Aromatic heteromonocyclic compounds	Hypophosphatasia|Propionic Acidemia|Isovaleric acidemia|Isovaleric Aciduria|Vitamin B6 Metabolism|Methylmalonic Aciduria|Maple Syrup Urine Disease|3-hydroxyisobutyric aciduria|Beta-Ketothiolase Deficiency|3-Methylglutaconic Aciduria Type I|Isobutyryl-coa dehydrogenase deficiency|Valine, Leucine and Isoleucine Degradation|3-Hydroxy-3-Methylglutaryl-CoA Lyase Deficiency|3-hydroxyisobutyric acid deh…	NA|NA|NA|NA|map00750|NA|NA|NA|NA|NA|NA|map00280|NA|NA|NA|NA|NA	SMP00503|SMP00236|SMP00524|SMP00238|SMP00017|SMP00200|SMP00199|SMP00522|SMP00173|SMP00139|SMP00523|SMP00032|SMP00138|SMP00521|SMP00237|SMP00384|SMP00137	Colorectal cancer|Sickle cell anemia|Epilepsy, early-onset, vitamin B6-dependent	x
Glucose 6-phosphate	C6H13O9P	HMDB0001401	quantified	YMDB00947	OC1O[C@H](COP(O)(O)=O)[C@@H](O)[C@H](O)[C@H]1O	NBSCHQHZLSJFNQ-GASJEMHNSA-N	C00092	Hexose phosphates	Organic compounds	Organic oxygen compounds	Organooxygen compounds	Carbohydrates and carbohydrate conjugates	Aliphatic heteromonocyclic compounds	Glycolysis|Galactosemia|Warburg Effect|Gluconeogenesis|Inositol Metabolism|Galactose Metabolism|Glycogenosis, Type IB|Glycogenosis, Type IC|Fanconi-bickel syndrome|Transaldolase deficiency|Pentose Phosphate Pathway|Triosephosphate isomerase|Nucleotide Sugars Metabolism|Inositol Phosphate Metabolism|Starch and Sucrose Metabolism|Sucrase-isomaltase deficiency|Glycogen synthetase deficiency|Glycogen…	map00010|NA|NA|map00010|map00562|map00052|NA|NA|NA|NA|map00030|NA|map00520|map00562|map00500|NA|NA|NA|NA|NA|NA|NA|NA|NA|NA|NA|NA|NA	SMP00040|SMP00182|SMP00654|SMP00128|SMP00011|SMP00043|SMP00573|SMP00574|SMP00572|SMP00520|SMP00031|SMP00563|SMP00010|SMP00462|SMP00058|SMP00557|SMP00552|SMP00555|SMP00562|SMP00531|SMP00556|SMP00519|SMP00581|SMP00518|SMP00560|SMP00554|SMP00553|SMP00374	Colorectal cancer|Lewy body disease|Alzheimer's disease|Frontotemporal dementia|Eosinophilic esophagitis	x
Aminoadipic acid	C6H11NO4	HMDB0000510	quantified	no_match	NC(CCCC(O)=O)C(O)=O	OYIFNHCXNCRBQI-UHFFFAOYSA-N	C00956	Alpha amino acids	Organic compounds	Organic acids and derivatives	Carboxylic acids and derivatives	Amino acids, peptides, and analogues	Aliphatic acyclic compounds	Lysine Degradation|Glutaric Aciduria Type I|Hyperlysinemia I, Familial|Saccharopinuria/Hyperlysinemia II|2-aminoadipic 2-oxoadipic aciduria|Pyridoxine dependency with seizures|Hyperlysinemia II or Saccharopinuria	map00310|NA|NA|NA|NA|NA|NA	SMP00037|SMP00186|SMP00527|SMP00239|SMP00719|SMP00571|SMP00528	Schizophrenia|Crohn's disease|Colorectal cancer|Ulcerative colitis|Metastatic melanoma|2-Ketoadipic acidemia|Eosinophilic esophagitis|Alpha-aminoadipic aciduria|Alpha-aminoadipic and alpha-ketoadipic aciduria	x
5-Methoxytryptophan	C12H14N2O3	HMDB0002339	expected	no_match	COC1=CC2=C(NC=C2C[C@H](N)C(O)=O)C=C1	KVNPSKDDJARYKK-JTQLQIEISA-N		Serotonins	Organic compounds	Organoheterocyclic compounds	Indoles and derivatives	Tryptamines and derivatives	Aromatic heteropolycyclic compounds					x
L-Targinine	C7H16N4O2	HMDB0029416	expected	no_match	CNC(=N)NCCC[C@H](N)C(O)=O	NTNWOCRCBQPEKQ-YFKPBYRVSA-N	C03884	Arginine and derivatives	Organic compounds	Organic acids and derivatives	Carboxylic acids and derivatives	Amino acids, peptides, and analogues	Aliphatic acyclic compounds					x

## Sheet: BatchComparison
Name	Merck number**	CHEBI	Monoisotopic mass detected	MS error [ppm]	MS/MS match score***	RT [min]	RT deviation [min]	pHILIC/RP	detected polarity	no MS2 (x)/ no fragment match (-)	Norm. Area: 20200428_sample_D_sw_RP_yeast_B2017_0022_T1.raw (F8)	Norm. Area: 20200428_sample_D_sw_RP_yeast_B2017_0011_T1.raw (F9)	Norm. Area: 20200428_sample_D_sw_RP_yeast_B2017_0064_T1.raw (F12)	Norm. Area: 20200428_sample_D_sw_RP_yeast_B2018_0049_T1.raw (F7)	Norm. Area: 20200428_sample_D_sw_RP_yeast_B2018_0083_T1.raw (F10)	Norm. Area: 20200428_sample_D_sw_RP_yeast_B2018_0053_T1.raw (F11)	Norm. Area: 20200428_sample_D_sw_RP_yeast_B2019_0054_T1.raw (F15)	Norm. Area: 20200428_sample_D_sw_RP_yeast_B2019_0065_T1.raw (F16)	Norm. Area: 20200428_sample_D_sw_RP_yeast_B2019_0073_T1.raw (F17)	Norm. Area: 20200428_blank_D_pos_RP_p1FA_T1.raw (F5)	Norm. Area: 20200428_QCIS_D_sw_RP_yeast_T1.raw (F6)	Norm. Area: 20200428_blank_D_pos_RP_p1FA_T2.raw (F13)	Norm. Area: 20200428_QCIS_D_sw_RP_yeast_T2.raw (F14)	Norm. Area: 20200428_blank_D_pos_RP_p1FA_T3.raw (F18)	Norm. Area: 20200428_QCIS_D_sw_RP_yeast_T3.raw (F19)	Group Area: Blank	Group Area: Pool	Group Area: B2017	Group Area: B2018	Group Area: B2019	Group CV [%]: B2017	Group CV [%]: B2018	Group CV [%]: B2019	Ratio: (B2018) / (B2017)	Ratio: (B2019) / (B2017)	Ratio: (B2019) / (B2018)	Log2 Fold Change: (B2018) / (B2017)	Log2 Fold Change: (B2019) / (B2017)	Log2 Fold Change: (B2019) / (B2018)	P-value: (B2018) / (B2017)	P-value: (B2019) / (B2017)	P-value: (B2019) / (B2018)	Adj. P-value: (B2018) / (B2017)	Adj. P-value: (B2019) / (B2017)	Adj. P-value: (B2019) / (B2018)
Glycolic acid	124737	17497	76.016	-0.808213	98.3	5.018	0.157	RP	-		6.87984e+06	4.71452e+06	4.67898e+06	5.56939e+06	3.81169e+06	2.68903e+06	1.39886e+08	1.06038e+08	7.06969e+07	4.12732e+06	2.64396e+07	2.97383e+06	2.74197e+07	3.53431e+06	2.62956e+07	3.54515e+06	2.67183e+07	4.71452e+06	3.81169e+06	1.06038e+08	23.238	36.0842	32.7812	0.809	22.492	27.819	-0.31	4.49	4.8	0.462793	6.63173e-05	3.60556e-05	0.811383	0.000191281	0.000123323
Pyruvic acid	107360	32816	88.016	-1.10986	88.9	4.154	-0.054	pHILIC	-		2.08024e+08	2.26244e+08	7.42544e+08	4.87603e+08	3.12931e+08	3.42867e+08	3.36798e+09	3.68323e+09	4.65547e+09	2.6651e+06	1.11195e+09	3.10003e+06	1.10724e+09	3.39503e+06	1.1127e+09	3.05338e+06	1.70238e+09	2.26244e+08	3.42867e+08	3.68323e+09	77.3656	24.509	17.1978	1.515	16.28	10.742	0.6	4.03	3.43	0.927573	0.00118273	0.00159364	1	0.00330469	0.00514544
L-(+)-Alanine	A7627	16977	89.0476	-0.384897	72.9	15.346	-0.253	pHILIC	+		3.34903e+09	3.53903e+09	3.17082e+09	4.04822e+09	3.44385e+09	3.44063e+09	3.91363e+09	4.07382e+09	4.21434e+09	727520	2.90087e+09	1.89911e+06	2.98264e+09	1.77507e+06	2.88793e+09	1.46723e+06	2.02638e+09	3.34903e+09	3.44385e+09	4.07382e+09	5.49179	9.60061	3.69928	1.028	1.216	1.183	0.04	0.28	0.24	0.353671	0.0269742	0.174888	0.630747	0.0469749	0.277548
L-(+)-Lactic acid	L1750	422	90.0316	-1.04542	99	5.578	0.378	pHILIC	-		1.9929e+08	1.60789e+08	1.37817e+08	2.35882e+08	1.82537e+08	2.13929e+08	2.915e+08	3.94232e+08	3.73974e+08	2.76909e+07	1.9598e+08	2.52479e+07	1.98414e+08	2.72559e+07	1.95621e+08	2.67316e+07	1.34288e+08	1.60789e+08	2.13929e+08	3.73974e+08	18.7157	12.7198	15.4049	1.33	2.326	1.748	0.41	1.22	0.81	0.226404	0.00279464	0.0182338	0.461516	0.00670952	0.0400773
Glycerin		17754	92.0473	-1.02483		7.649	-0.396	pHILIC	-		2.96459e+06	3.06486e+06	2.72625e+06	6.17759e+06	5.17301e+06	5.43513e+06	2.46709e+07	2.76585e+07	2.3203e+07	1.5601e+06	8.58984e+06	1.38761e+06	9.52051e+06	1.09035e+06	8.47047e+06	1.34602e+06	2.52687e+07	2.96459e+06	5.43513e+06	2.46709e+07	5.95945	9.3129	9.01808	1.833	8.322	4.539	0.87	3.06	2.18	0.000165352	2.47564e-07	1.30116e-06	0.00197053	7.47751e-06	2.29161e-05
γ-Aminobutyric acid (GABA)	A2129	16865	103.063	-1.10245	97.3	4.079	0.011	RP	+		7.44408e+07	6.87395e+07	7.18519e+07	6.14971e+07	6.68874e+07	6.10168e+07	7.48259e+07	5.13188e+07	7.22644e+07	449876	5.62053e+07	523070	5.08055e+07	595295	5.76958e+07	522747	5.49022e+07	7.18519e+07	6.14971e+07	7.22644e+07	3.98265	5.16304	19.4993	0.856	1.006	1.175	-0.22	0.01	0.23	0.476436	0.65327	0.943855	0.826679	0.705276	0.991438
L-α-Amino-n-butyric acid	A9906	35619	103.063	-1.12495	98.5	4.375	0.023	RP	+		5.37071e+07	5.16292e+07	4.66986e+07	6.45379e+07	6.03109e+07	6.20715e+07	5.77474e+07	5.5874e+07	5.90103e+07	498485	4.35253e+07	813475	4.71694e+07	502798	4.30258e+07	604919	4.45735e+07	5.16292e+07	6.20715e+07	5.77474e+07	7.10307	3.40787	2.74235	1.202	1.119	0.93	0.27	0.16	-0.1	0.00470251	0.0408716	0.193622	0.0224385	0.0541917	0.247797
Choline	C7017	15354	103.1	-0.434681	94.6	21.493	-0.307	pHILIC	+		1.85332e+08	2.02513e+08	1.62008e+08	4.91263e+07	3.49091e+07	3.71657e+07	3.04142e+07	3.24537e+07	3.19794e+07	272847	7.27851e+07	806243	7.23478e+07	717603	7.286e+07	598898	1.16896e+08	1.85332e+08	3.71657e+07	3.19794e+07	11.092	18.9123	3.37564	0.201	0.173	0.86	-2.32	-2.53	-0.22	1.39132e-05	5.70086e-06	0.132548	0.000361873	5.2504e-05	0.218759
L-(-)-Serine	S4500	17115	105.042	-1.05977	92.6	16.723	-0.237	pHILIC	+		2.20234e+08	2.37445e+08	2.06592e+08	3.58268e+08	2.6761e+08	2.61836e+08	2.75941e+08	2.92844e+08	2.85405e+08	435180	2.06051e+08	585374	2.09356e+08	457455	2.05555e+08	492670	2.00277e+08	2.20234e+08	2.6761e+08	2.85405e+08	6.98249	18.2779	2.97532	1.215	1.296	1.066	0.28	0.37	0.09	0.0466255	0.0688673	0.947476	0.145523	0.10676	0.999996
L-(-)-Serine	S4500	17115	105.043	-0.608382	98.1	3.763	0.02	RP	+		1.57077e+08	1.69694e+08	1.61664e+08	2.35226e+08	2.66931e+08	2.467e+08	2.35913e+08	2.17701e+08	2.14257e+08	210166	1.8303e+08	474107	1.6777e+08	110523	1.85424e+08	264932	1.78741e+08	1.61664e+08	2.467e+08	2.17701e+08	3.92268	6.43087	5.22726	1.526	1.347	0.882	0.61	0.43	-0.18	0.00014676	0.000828593	0.083357	0.00140056	0.00167671	0.115475
L-(-)-Glyceric acid	50032	74324	106.027	-0.494876	98.2	5.001	0.271	RP	-		178734	157867	227949	664987	960281	2.23732e+06	3.12557e+07	2.12331e+07	8.69216e+06	262775	2.55591e+06	130411	2.92282e+06	328567	2.48971e+06	240584	2.65615e+06	178734	960281	2.12331e+07	19.1218	64.9065	55.4347	5.373	118.798	22.111	2.43	6.89	4.47	0.0143842	0.000108359	0.00172563	0.0550901	0.000295455	0.0035598
L-Proline	AAS18	17203	115.063	-1.39928	93.1	12.32	-0.174	pHILIC	+		1.63968e+10	1.69971e+10	1.51048e+10	1.61709e+10	1.44736e+10	1.40225e+10	1.78292e+10	1.75793e+10	1.85915e+10	2.258e+06	1.29837e+10	3.56957e+06	1.30923e+10	3.12177e+06	1.29653e+10	2.98311e+06	9.25444e+09	1.63968e+10	1.44736e+10	1.78292e+10	5.98172	7.60887	2.92934	0.883	1.087	1.232	-0.18	0.12	0.3	0.263325	0.134082	0.0160666	0.513755	0.189837	0.0357615
L-Proline	AAS18	17203	115.063	-0.458958	84	4.505	0.008	RP	+		2.14158e+09	2.07972e+09	2.05609e+09	1.88876e+09	1.83628e+09	1.85832e+09	2.29384e+09	2.32849e+09	2.38351e+09	5.39839e+06	1.69431e+09	5.35596e+06	1.73511e+09	244069	1.68733e+09	3.66614e+06	1.70558e+09	2.07972e+09	1.85832e+09	2.32849e+09	2.10989	1.41597	1.93625	0.894	1.12	1.253	-0.16	0.16	0.33	0.000574964	0.000816301	1.27201e-05	0.00402214	0.001654	5.06837e-05
Fumaric acid	3761	18012	116.011	-1.08878	95.1	17.837	-0.21	pHILIC	-		7.91852e+07	8.86759e+07	8.75572e+07	2.11128e+08	1.90561e+08	1.90601e+08	2.86639e+08	1.42407e+08	1.26718e+08	1.78193e+06	1.24314e+08	2.13438e+06	9.6022e+07	83794.9	1.29727e+08	1.33337e+06	7.71855e+07	8.75572e+07	1.90601e+08	1.42407e+08	6.09211	6.00852	47.5837	2.177	1.626	0.747	1.12	0.7	-0.42	0.0173425	0.0355442	0.815432	0.0695928	0.0599661	0.925474
Fumaric acid	3761	18012	116.011	-0.246722	91.1	10.376	-0.094	RP	-		6.63552e+06	1.39526e+06	2.89815e+06	2.468e+07	2.05735e+07	2.03757e+07	1.83684e+07	2.08795e+07	2.18368e+07	70155.7	1.14646e+07	328830	1.34786e+07	247473	1.12206e+07	215486	1.20546e+07	2.89815e+06	2.05735e+07	2.08795e+07	74.0702	11.1077	8.79731	7.099	7.204	1.015	2.83	2.85	0.02	0.00435408	0.00521279	0.980661	0.0212249	0.00842108	0.999999
L-(+)-Valine	AAS18	16414	117.079	-1.1134	92.5	12.038	-0.17	pHILIC	+		1.83751e+09	2.02578e+09	1.76133e+09	2.75593e+09	2.40574e+09	2.47894e+09	2.27895e+09	2.34136e+09	2.52895e+09	8.86491e+07	1.8916e+09	9.08067e+07	1.90494e+09	8.80501e+07	1.88936e+09	8.91686e+07	1.356e+09	1.83751e+09	2.47894e+09	2.34136e+09	7.26048	7.25264	5.46001	1.349	1.274	0.945	0.43	0.35	-0.08	0.00314403	0.010291	0.487477	0.0189519	0.0206924	0.645299
L-(+)-Valine	AAS18	16414	117.079	-0.291752	96.5	6.061	0.032	RP	+		2.46979e+08	2.69111e+08	2.4554e+08	3.65497e+08	3.676e+08	3.46839e+08	4.23879e+08	4.34114e+08	4.40791e+08	8.88908e+06	2.70105e+08	1.06032e+07	2.62492e+08	1.09849e+07	2.71468e+08	1.01591e+07	2.68021e+08	2.46979e+08	3.65497e+08	4.34114e+08	5.20431	3.17458	1.96762	1.48	1.758	1.188	0.57	0.81	0.25	5.91813e-05	4.55245e-06	0.00203913	0.000737857	1.99946e-05	0.0041209
Succinic acid	14079	15741	118.027	-0.585168	97.7	16.482	-0.053	pHILIC	-		6.93036e+07	7.54257e+07	6.48662e+07	2.78506e+08	2.69952e+08	2.68817e+08	4.40729e+08	4.53695e+08	4.61973e+08	9.26251e+06	2.03055e+08	5.55852e+06	1.99761e+08	5.02973e+06	2.03568e+08	6.61692e+06	1.44407e+08	6.93036e+07	2.69952e+08	4.53695e+08	7.58902	1.94443	2.3683	3.895	6.546	1.681	1.96	2.71	0.75	1.35443e-07	5.9274e-09	2.90255e-05	5.02782e-05	5.94645e-07	0.000200326
L-Homoserine	H6515	57476	119.058	-0.627875	98.2	15.855	-0.244	pHILIC	+		4.51706e+07	5.41258e+07	3.85985e+07	3.23835e+07	2.72985e+07	3.39251e+07	4.22856e+07	4.07135e+07	5.07965e+07	1.46275e+06	3.04362e+07	435829	3.06133e+07	2.54913e+06	3.04052e+07	1.48257e+06	2.09108e+08	4.51706e+07	3.23835e+07	4.22856e+07	16.9565	11.1133	12.1637	0.717	0.936	1.306	-0.48	-0.1	0.38	0.0321224	0.971868	0.0422573	0.109905	0.996972	0.0831466
L-(-)-Threonine	AAS18	16857	119.058	-0.404462	99.3	14.863	-0.267	pHILIC	+		7.45325e+08	8.2078e+08	6.27769e+08	8.88636e+08	7.36766e+08	7.31872e+08	7.70413e+08	7.14313e+08	7.43007e+08	1.94686e+06	5.71279e+08	2.93689e+06	6.12165e+08	3.47203e+06	5.66275e+08	2.78526e+06	4.32454e+08	7.45325e+08	7.36766e+08	7.43007e+08	13.3009	11.343	3.77776	0.989	0.997	1.008	-0.02	0	0.01	0.674351	0.966893	0.811405	0.953566	0.993781	0.923317
L-(-)-Threonine	AAS18	16857	119.058	-0.197534	98.6	3.95	0.027	RP	+		1.40871e+08	1.29868e+08	1.25988e+08	1.54614e+08	1.43981e+08	1.45824e+08	1.65043e+08	1.64118e+08	1.5107e+08	190867	1.15531e+08	173164	1.25921e+08	180915	1.13918e+08	181649	1.18457e+08	1.29868e+08	1.45824e+08	1.64118e+08	5.83814	3.83572	4.88146	1.123	1.264	1.125	0.17	0.34	0.17	0.0657542	0.00736878	0.212026	0.192458	0.0114264	0.268023
Nicotinamide*	72340	17154	122.048	-0.89601	94.5	3.862	0.048	pHILIC	+		1.32889e+09	1.92839e+09	1.52172e+09	1.21088e+09	1.17878e+09	1.1795e+09	2.3168e+08	9.59375e+08	1.09576e+09	1.29089e+06	1.041e+09	6.32525e+06	1.10402e+09	3.13926e+06	1.03592e+09	3.58514e+06	7.20742e+08	1.52172e+09	1.1795e+09	9.59375e+08	19.2117	1.5405	60.9413	0.775	0.63	0.813	-0.37	-0.67	-0.3	0.786662	0.14521	0.335119	1	0.204049	0.481263
Taurine	T0625	15891	125.015	-1.03211	94.2	15.028	-0.211	pHILIC	-		2.06654e+07	2.22201e+07	1.96332e+07	2.38305e+07	1.93068e+07	1.87751e+07	2.19346e+07	2.21595e+07	2.30721e+07	95343.4	1.71824e+07	78352.4	1.69641e+07	72838.5	1.72091e+07	82178.1	4.73624e+08	2.06654e+07	1.93068e+07	2.21595e+07	6.24881	13.4609	2.69054	0.934	1.072	1.148	-0.1	0.1	0.2	0.977034	0.575225	0.466729	1	0.659514	0.624009
L-Pyroglutamic acid	83160	18183	129.043	0.0176306	89.4	9.746	-0.017	RP	+		6.26412e+08	1.44086e+09	1.68534e+09	1.82775e+09	1.85285e+09	1.96644e+09	2.42272e+09	2.18337e+09	2.09421e+09	1.42006e+06	1.37285e+09	1.43329e+06	1.25455e+09	1.29637e+06	1.38673e+09	1.38324e+06	1.33804e+09	1.44086e+09	1.85285e+09	2.18337e+09	44.3244	3.92597	7.60624	1.286	1.515	1.178	0.36	0.6	0.24	0.208519	0.089155	0.789602	0.466527	0.111606	0.862702
Pipecolic acid	p45850	17964	129.079	-0.429241	93	12.014	0.02	pHILIC	+		5.14629e+08	5.63552e+08	4.76136e+08	6.14138e+08	4.69435e+08	4.72848e+08	4.09166e+08	4.17508e+08	4.50455e+08	1.01001e+06	3.99163e+08	1.13513e+06	3.97744e+08	1.77963e+06	3.99407e+08	1.30826e+06	2.7369e+08	5.14629e+08	4.72848e+08	4.17508e+08	8.45615	15.9166	5.12838	0.919	0.811	0.883	-0.12	-0.3	-0.18	0.998619	0.136568	0.145577	1	0.192967	0.236648
Pipecolic acid	p45850	17964	129.079	0.314255	87.1	6.455	-0.213	RP	+		3.09606e+07	2.51538e+07	2.86224e+07	2.98375e+07	2.74179e+07	2.95463e+07	2.56847e+07	2.7357e+07	3.23928e+07	1.05367e+06	2.41476e+07	475898	2.40253e+07	491335	2.41621e+07	673635	2.41117e+07	2.86224e+07	2.95463e+07	2.7357e+07	10.3438	4.56536	12.2613	1.032	0.956	0.926	0.05	-0.07	-0.11	0.937097	0.995643	0.964679	0.999999	0.999995	0.999999
Ketoleucine (4-Methyl-2-oxopentanoic acid)	S463930	48430	130.063	-0.464698	60	2.321	0.062	pHILIC	-		1.65704e+08	2.18809e+08	2.42632e+08	1.12171e+08	8.36821e+07	9.91159e+07	5.90971e+08	5.33804e+08	4.88571e+08	1.34858e+06	2.04852e+08	470804	2.24961e+08	344006	2.01553e+08	721129	1.48904e+08	2.18809e+08	9.91159e+07	5.33804e+08	18.8385	14.5044	9.54212	0.453	2.44	5.386	-1.14	1.29	2.43	0.00229375	0.000626563	2.30413e-05	0.0148546	0.00194262	0.000168989
Ketoleucine (4-Methyl-2-oxopentanoic acid)	S463930	48430	130.063	0.295135		17.288	0.002	RP	-		1.6687e+07	1.87086e+07	2.53468e+07	9.92046e+06	8.53337e+06	1.00641e+07	5.14243e+07	5.57086e+07	5.36861e+07	1.43953e+06	1.68505e+07	1.24174e+06	1.65337e+07	1.20491e+06	1.68995e+07	1.29539e+06	1.67612e+07	1.87086e+07	9.92046e+06	5.36861e+07	22.3749	8.89293	3.9982	0.53	2.87	5.412	-0.92	1.52	2.44	0.0013903	0.000290453	1.11228e-05	0.00829883	0.000692963	4.59784e-05
5-Aminolevulinic acid	a7793	17549	131.058	-0.661281	98.7	12.527	0.149	pHILIC	+		6.61544e+08	6.09111e+08	1.12147e+09	1.86263e+09	1.2392e+09	1.21959e+09	1.0698e+09	1.14668e+09	1.08747e+09	1.85761e+06	9.02371e+08	1.67438e+06	9.98035e+08	1.12109e+06	8.93042e+08	1.55103e+06	7.94851e+08	6.61544e+08	1.2392e+09	1.08747e+09	35.3532	25.3895	3.65604	1.873	1.644	0.878	0.91	0.72	-0.19	0.0452176	0.228797	0.452143	0.142235	0.303872	0.609146
5-Aminolevulinic acid	a7793	17549	131.058	-0.177717	83.2	4.189	0.011	RP	+		2.92109e+08	3.28855e+08	6.22399e+08	6.6471e+08	7.27276e+08	6.70753e+08	7.77397e+08	7.90957e+08	7.23427e+08	664473	4.80727e+08	193497	4.57048e+08	651542	4.84147e+08	503170	4.73974e+08	3.28855e+08	6.70753e+08	7.77397e+08	43.6767	5.0191	4.6763	2.04	2.364	1.159	1.03	1.24	0.21	0.0617859	0.0319118	0.854274	0.182113	0.0430504	0.921639
L-Leucine		15603	131.095	-0.761142	94.7	10.529	-0.056	pHILIC	+		2.69629e+08	2.82622e+08	2.46145e+08	3.56632e+08	3.07307e+08	3.01511e+08	3.10981e+08	3.2506e+08	3.24427e+08	1.19576e+07	2.47971e+08	1.57261e+06	2.52136e+08	1.21573e+06	2.47304e+08	4.91531e+06	2.95575e+08	2.69629e+08	3.07307e+08	3.24427e+08	6.94702	9.4122	2.48382	1.14	1.203	1.056	0.19	0.27	0.08	0.0341475	0.0360453	0.998876	0.114583	0.0606658	0.999996
L-(+)-Isoleucine		17191	131.095	-0.716706	87.3	10.934	-0.075	pHILIC	+		4.82321e+08	5.02723e+08	4.61333e+08	5.46866e+08	4.3499e+08	4.61361e+08	4.78512e+08	5.24216e+08	5.08036e+08	1.30984e+07	3.90137e+08	1.53632e+06	4.17325e+08	535050	3.86619e+08	5.05659e+06	3.17039e+08	4.82321e+08	4.61361e+08	5.08036e+08	4.29259	12.1572	4.60184	0.957	1.053	1.101	-0.06	0.07	0.14	0.994494	0.780573	0.725193	1	0.847557	0.855192
L-Leucine		15603	131.095	0.0200458	70.3	10.481	-0.044	RP	+		1.41901e+08	1.50052e+08	1.40146e+08	1.76224e+08	2.10568e+08	1.79217e+08	2.00715e+08	1.98794e+08	2.18348e+08	213512	1.43199e+08	396234	1.40346e+08	210572	1.43655e+08	273439	1.424e+08	1.41901e+08	1.79217e+08	2.00715e+08	3.67017	10.0831	5.23312	1.263	1.414	1.12	0.34	0.5	0.16	0.00681875	0.00155462	0.303124	0.0306447	0.00290622	0.369974
L-(+)-Isoleucine		17191	131.095	0.0158607	83.8	10.21	0.019	RP	+		1.72279e+08	1.78791e+08	1.8364e+08	1.74931e+08	1.79984e+08	1.68516e+08	2.22147e+08	2.47045e+08	2.24361e+08	267376	1.55682e+08	172915	1.47172e+08	127752	1.57124e+08	189348	1.53326e+08	1.78791e+08	1.74931e+08	2.24361e+08	3.19839	3.29391	5.96067	0.978	1.255	1.283	-0.03	0.33	0.36	0.821735	0.000778625	0.000504776	0.999999	0.00158807	0.00121745
L-(-)-Asparagine	A0884	17196	132.053	-0.773736	97.3	16.319	-0.116	pHILIC	+		4.5903e+08	5.01779e+08	4.19464e+08	4.55617e+08	3.95714e+08	3.64475e+08	4.82458e+08	4.69328e+08	4.81513e+08	540035	3.49385e+08	644975	3.58242e+08	607923	3.48693e+08	597644	3.05395e+08	4.5903e+08	3.95714e+08	4.81513e+08	8.94774	11.4285	1.5328	0.862	1.049	1.217	-0.21	0.07	0.28	0.224169	0.83052	0.106016	0.458959	0.890092	0.181032
L-(-)-Asparagine	A0884	17196	132.053	-0.0827217	93.5	3.781	0.028	RP	+		2.4364e+08	2.46777e+08	2.53663e+08	2.3921e+08	2.46831e+08	2.34042e+08	2.72985e+08	2.87728e+08	2.49804e+08	173116	2.08852e+08	136174	2.11066e+08	269687	2.08556e+08	192992	2.09492e+08	2.46777e+08	2.3921e+08	2.72985e+08	2.06708	2.68043	7.07626	0.969	1.106	1.141	-0.04	0.15	0.19	0.669779	0.139622	0.045936	0.99757	0.169965	0.0672509
L-Ornithine	O2375	15729	132.09	-0.795458	98.2	24.356	-0.034	pHILIC	+		1.52915e+09	1.66233e+09	1.5711e+09	1.28468e+09	9.07051e+08	1.06201e+09	1.55645e+09	1.61429e+09	1.84223e+09	2.85603e+06	1.04253e+09	4.78748e+06	1.00624e+09	6.12469e+06	1.04981e+09	4.5894e+06	9.1514e+08	1.5711e+09	1.06201e+09	1.61429e+09	4.28951	17.5019	9.04223	0.676	1.027	1.52	-0.56	0.04	0.6	0.0143526	0.864029	0.00826044	0.0608093	0.917949	0.0202485
L-Ornithine	O2375	15729	132.09	-0.265134	92.3	3.402	-0.031	RP	+		8.50224e+08	8.1599e+08	8.76208e+08	6.4721e+08	6.46212e+08	6.58677e+08	1.11073e+09	1.02884e+09	1.07345e+09	202166	6.95462e+08	245624	6.87651e+08	242645	6.96652e+08	230145	6.93255e+08	8.50224e+08	6.4721e+08	1.07345e+09	3.56388	1.06452	3.82826	0.761	1.263	1.659	-0.39	0.34	0.73	0.000110406	0.000217921	2.49938e-06	0.00114555	0.000542522	1.34064e-05
L-(+)-Aspartic acid	AAS18	17053	133.037	-0.975814	98.3	16.401	-0.017	pHILIC	-		7.59638e+09	8.13117e+09	6.8092e+09	8.29477e+09	6.56898e+09	6.76166e+09	7.30028e+09	7.33099e+09	7.47893e+09	2.02602e+06	5.71516e+09	552318	5.88621e+09	1.29411e+06	5.69365e+09	1.29082e+06	4.52707e+09	7.59638e+09	6.76166e+09	7.33099e+09	8.85204	13.119	1.29607	0.89	0.965	1.084	-0.17	-0.05	0.12	0.825308	0.972727	0.926154	1	0.996972	0.993723
L-(+)-Aspartic acid	AAS18	17053	133.037	-0.636567	94.2	3.844	0.002	RP	+		2.19339e+09	2.17097e+09	2.11399e+09	2.35112e+09	2.32299e+09	2.21931e+09	2.62172e+09	2.5205e+09	2.26933e+09	3.33856e+06	1.97445e+09	4.18797e+06	1.93355e+09	4.34834e+06	1.97984e+09	3.95829e+06	1.96261e+09	2.17097e+09	2.32299e+09	2.5205e+09	1.89557	3.02117	7.34388	1.07	1.161	1.085	0.1	0.22	0.12	0.321166	0.0332934	0.242453	0.639305	0.044875	0.301797
L-(-)-Malic acid	02288	30797	134.021	-0.730274	97.4	17.835	-0.257	pHILIC	-		1.6799e+09	1.77516e+09	1.57849e+09	3.05e+09	2.73061e+09	2.78944e+09	4.43221e+09	2.71608e+09	2.52563e+09	2.68141e+06	1.93452e+09	127296	2.00589e+09	132977	1.92203e+09	980560	1.37184e+09	1.6799e+09	2.78944e+09	2.71608e+09	5.8617	5.95033	32.5652	1.66	1.617	0.974	0.73	0.69	-0.04	0.0276296	0.0140036	0.825153	0.0971905	0.0269128	0.932008
L-(-)-Malic acid	02288	30797	134.022	0.178835	97.2	5.938	-0.161	RP	-		2.48924e+06	1.50624e+08	1.32082e+08	2.17508e+08	2.10071e+08	2.14027e+08	2.27281e+08	2.8619e+08	2.67878e+08	106852	1.74126e+08	488513	1.66868e+08	139244	1.75111e+08	244870	1.72035e+08	1.32082e+08	2.14027e+08	2.67878e+08	84.8969	1.73977	11.5758	1.62	2.028	1.252	0.7	1.02	0.32	0.315666	0.255314	0.98332	0.631332	0.297002	0.999999
Adenine	a8626	16708	135.054	-0.406737	84.7	7.629	-0.121	pHILIC	+		4.29911e+08	4.77806e+08	4.45604e+08	4.57767e+08	4.66436e+08	4.5905e+08	3.66382e+08	3.74692e+08	3.76824e+08	2.13186e+06	3.67874e+08	3.50113e+06	3.86809e+08	3.88147e+06	3.66213e+08	3.17149e+06	2.55354e+08	4.45604e+08	4.5905e+08	3.74692e+08	5.4128	1.01471	1.4806	1.03	0.841	0.816	0.04	-0.25	-0.29	0.686005	0.000939892	0.000506275	0.963977	0.00273308	0.00196155
Adenine*	a8626	16708	135.055	0.457767		7.295	0.02	RP	+	x	1.49702e+07	1.64972e+07	1.54993e+07	1.77767e+07	1.93107e+07	1.71069e+07	711699	1.84519e+07	2.25306e+06	427359	1.15396e+07	365273	1.33596e+07	227167	1.13799e+07	339933	1.2093e+07	1.54993e+07	1.77767e+07	2.25306e+06	4.95287	6.25387	137.663	1.147	0.145	0.127	0.2	-2.78	-2.98	0.981736	0.174206	0.137972	0.999999	0.20894	0.183094
Phenylacetic acid	P16621	30745	136.052	-0.515677		2.703	-0.325	pHILIC	-		2.73987e+06	2.40416e+06	1.80186e+06	2.6107e+06	3.93001e+06	4.17018e+06	3.05023e+07	3.0063e+07	2.58626e+07	621222	7.44544e+06	686439	8.05591e+06	631663	7.35487e+06	646441	2.66228e+07	2.40416e+06	3.93001e+06	3.0063e+07	20.5276	23.5181	8.89068	1.635	12.505	7.65	0.71	3.64	2.94	0.0871316	1.0618e-05	3.23921e-05	0.229815	8.33131e-05	0.0002182
3-(4-Imidazolyl)-acrylic acid (Urocanic acid)	859796	27248	138.043	-0.877199	91.5	10.362	0.331	pHILIC	+		6.61097e+07	4.86552e+07	5.15992e+07	8.70964e+07	7.89643e+07	7.76267e+07	1.03263e+08	9.70888e+07	1.13183e+08	1.24615e+06	6.48371e+07	2.75261e+06	6.95154e+07	2.15544e+06	6.43672e+07	2.0514e+06	4.71418e+07	5.15992e+07	7.89643e+07	1.03263e+08	16.8501	6.30936	7.76899	1.53	2.001	1.308	0.61	1	0.39	0.0115913	0.000931472	0.0699229	0.0516007	0.00271703	0.128543
Tyrosol		1879	138.068	-0.951268		3.118	0.051	pHILIC	-		6.19014e+06	6.58346e+06	6.1952e+06	4.19354e+06	6.0049e+06	5.51604e+06	1.81411e+07	1.40254e+07	1.40486e+07	197282	7.09622e+06	204363	7.27798e+06	167976	7.07289e+06	189874	3.32114e+07	6.1952e+06	5.51604e+06	1.40486e+07	3.56856	17.8899	15.3817	0.89	2.268	2.547	-0.17	1.18	1.35	0.263964	0.000591444	0.000190372	0.514556	0.00185627	0.000888295
6-Oxo-pipecolinic acid	cds003761	17964	143.058	-0.249506	90.3	11.161	-0.042	RP	+		1.53463e+07	1.75534e+07	1.85677e+07	1.61324e+08	1.47696e+08	1.50341e+08	1.30137e+08	1.21895e+08	1.20556e+08	321865	8.481e+07	393601	8.07078e+07	384127	8.52601e+07	366531	8.35926e+07	1.75534e+07	1.50341e+08	1.21895e+08	9.60097	4.71936	4.17755	8.565	6.944	0.811	3.1	2.8	-0.3	5.03932e-08	1.15373e-07	0.0204232	6.49232e-06	1.48639e-06	0.0321531
alpha-Ketoglutaric acid	K1875	30915	146.021	-0.695931	94.6	17.254	-0.105	pHILIC	-		1.36049e+08	1.5514e+08	2.22411e+08	2.49373e+08	2.21563e+08	2.21709e+08	1.03152e+09	8.26085e+08	7.5443e+08	423032	2.82462e+08	431674	2.89621e+08	321078	2.81346e+08	391928	4.90917e+09	1.5514e+08	2.21709e+08	8.26085e+08	26.4987	6.93617	16.5189	1.429	5.325	3.726	0.52	2.41	1.9	0.150266	7.20712e-05	0.000247548	0.345771	0.000355796	0.00109334
L-(+)-Glutamine	G3126	18050	146.069	-1.40542	98	16.072	-0.234	pHILIC	+		1.69741e+10	1.88839e+10	1.57487e+10	1.67372e+10	1.44316e+10	1.60863e+10	1.67446e+10	1.93525e+10	1.88984e+10	2.47468e+06	1.39645e+10	2.18558e+06	1.27723e+10	557834	1.41554e+10	1.73937e+06	9.62944e+09	1.69741e+10	1.60863e+10	1.88984e+10	9.18462	7.5465	7.59987	0.948	1.113	1.175	-0.08	0.15	0.23	0.444861	0.625762	0.138414	0.738106	0.706498	0.226708
L-(+)-Glutamine	G3126	18050	146.069	-0.950028	98.5	3.882	0.015	RP	+		2.88269e+09	2.43558e+09	2.3588e+09	2.50015e+09	2.41096e+09	2.3285e+09	2.6257e+09	2.62726e+09	2.4132e+09	436330	2.14329e+09	666691	2.08852e+09	736118	2.15154e+09	613046	2.12778e+09	2.43558e+09	2.41096e+09	2.6257e+09	11.0559	3.55754	4.81898	0.99	1.078	1.089	-0.01	0.11	0.12	0.633359	0.999516	0.61663	0.968754	0.999995	0.696355
L-(+)-Lysine	62840	18019	146.105	-1.26891	98	25.391	-0.125	pHILIC	+		6.58807e+08	7.61635e+08	5.80485e+08	1.01465e+09	6.57066e+08	6.54385e+08	6.71555e+08	7.51106e+08	7.27827e+08	1.49895e+06	5.41556e+08	1.80009e+06	5.44192e+08	1.43431e+06	5.41264e+08	1.57778e+06	5.51849e+08	6.58807e+08	6.57066e+08	7.27827e+08	13.6214	26.7267	5.70567	0.997	1.105	1.108	0	0.14	0.15	0.615856	0.845273	0.909691	0.907126	0.903146	0.985849
L-(+)-Lysine	62840	18019	146.105	-0.654722	90.5	3.405	0.052	RP	+		5.93352e+08	5.41168e+08	5.64397e+08	6.51067e+08	6.68342e+08	6.45025e+08	9.06419e+08	8.03374e+08	7.87699e+08	212484	5.64138e+08	174592	5.25386e+08	129494	5.69798e+08	172190	5.53108e+08	5.64397e+08	6.51067e+08	8.03374e+08	4.61664	1.84802	7.74726	1.154	1.423	1.234	0.21	0.51	0.3	0.0331449	0.000262836	0.00343278	0.112868	0.000633923	0.00658446
L-(+)-Glutamic acid	G1251	16015	147.053	-1.34984	99.1	15.775	-0.142	pHILIC	+		1.67679e+10	1.75803e+10	1.51065e+10	2.72267e+10	2.28968e+10	2.28906e+10	2.51229e+10	2.53983e+10	2.55492e+10	3.60552e+06	1.73384e+10	3.74877e+06	1.74525e+10	747190	1.73212e+10	2.70049e+06	1.47421e+10	1.67679e+10	2.28968e+10	2.53983e+10	7.64923	10.2789	0.852384	1.366	1.515	1.109	0.45	0.6	0.15	0.0015504	0.00086768	0.749317	0.0110255	0.00255216	0.872288
L-(+)-Glutamic acid	G1251	16015	147.053	-1.00264	98.2	4.072	0.02	RP	+		8.78936e+09	8.67584e+09	8.72806e+09	1.37342e+10	1.26088e+10	1.17179e+10	1.30184e+10	1.22013e+10	1.28201e+10	1.07701e+06	9.34043e+09	965641	8.65953e+09	663941	9.43555e+09	902199	9.14517e+09	8.72806e+09	1.26088e+10	1.28201e+10	0.65078	7.96412	3.36119	1.445	1.469	1.017	0.53	0.55	0.02	0.000243282	0.00023901	0.999545	0.00205527	0.000586523	0.999999
(+/-)-2-Hydroxyglutaric acid	94577	17084	148.037	-0.905	93.8	17.054	-0.044	pHILIC	-		1.26434e+09	1.16394e+09	9.77905e+08	1.27776e+09	1.12987e+09	1.11056e+09	3.55682e+09	3.23993e+09	3.01461e+09	1.48909e+07	1.38154e+09	1.57155e+07	1.43588e+09	1.53541e+07	1.3728e+09	1.53202e+07	9.54254e+08	1.16394e+09	1.12987e+09	3.23993e+09	12.8005	7.79935	8.32882	0.971	2.784	2.868	-0.04	1.48	1.52	0.899753	3.1172e-05	3.81738e-05	1	0.000187017	0.000250538
(+/-)-2-Hydroxyglutaric acid	94577	17084	148.037	-0.018974		8.954	-0.126	RP	-	-	3.2314e+07	3.28415e+07	3.05458e+07	3.96529e+07	4.13765e+07	3.96727e+07	8.56801e+06	3.13397e+07	1.30666e+08	639683	4.51084e+07	267264	4.3299e+07	267650	4.53346e+07	391532	4.45807e+07	3.2314e+07	3.96727e+07	3.13397e+07	3.76934	2.45922	114.19	1.228	0.97	0.79	0.3	-0.04	-0.34	0.9313	0.999072	0.945468	0.999999	0.999995	0.991438
DL-Mevalonic acid	90469	25351	148.074	-0.277076	84.1	5.157	0.121	pHILIC	-		1.37654e+08	1.3805e+08	8.079e+07	1.42828e+08	7.84991e+07	1.06267e+08	2.87146e+08	3.0338e+08	3.27058e+08	296240	2.39985e+08	474901	3.13539e+08	331973	2.3702e+08	367705	1.89453e+08	1.37654e+08	1.06267e+08	3.0338e+08	27.7245	29.5468	6.56222	0.772	2.204	2.855	-0.37	1.14	1.51	0.911857	0.00753566	0.00501588	1	0.0156334	0.0133298
DL-Mevalonic acid*	90469	25351	148.074	-0.0571576		10.342	0.008	RP	-		1.36413e+07	1.46617e+07	9.93498e+06	1.76337e+07	1.49039e+07	1.55536e+07	2.94634e+07	2.60055e+07	2.72386e+07	58623.6	1.48005e+07	49308.7	1.45223e+07	45263.9	1.48357e+07	51065.4	1.47195e+07	1.36413e+07	1.55536e+07	2.72386e+07	19.5144	8.89577	6.35655	1.14	1.997	1.751	0.19	1	0.81	0.152568	0.000939891	0.00624285	0.370283	0.00186053	0.0111064
2H-1,4-Benzoxazin-3(4H)-one		46969	149.048	-1.14961	85.7	2.824	-0.092	pHILIC	+		378382	651162	404373	2.7992e+07	2.95273e+07	3.10518e+07	2.77509e+07	2.8402e+07	2.4013e+07	86879.6	1.64584e+07	126793	1.75702e+07	120512	1.61503e+07	111395	1.63349e+08	404373	2.95273e+07	2.77509e+07	31.4974	5.18195	8.86358	73.02	68.627	0.94	6.19	6.1	-0.09	5.21026e-07	5.82825e-07	0.780094	7.3837e-05	1.35302e-05	0.896597
L-(-)-Methionine	AAS18	16643	149.051	-0.895716	95.9	11.318	-0.031	pHILIC	+		4.92303e+08	5.66362e+08	4.82876e+08	6.58832e+08	6.15598e+08	5.85031e+08	6.25873e+08	6.90127e+08	6.47187e+08	455967	4.6146e+08	708444	5.02783e+08	512230	4.56017e+08	558880	3.68465e+08	4.92303e+08	6.15598e+08	6.47187e+08	8.89814	5.98261	5.00129	1.25	1.315	1.051	0.32	0.39	0.07	0.0320159	0.0104904	0.606712	0.109674	0.0209882	0.754095
L-(-)-Methionine	AAS18	16643	149.051	-0.300057	95.3	7.7	-0.064	RP	+		1.57462e+08	1.70423e+08	1.71218e+08	2.08281e+08	2.10602e+08	2.07204e+08	1.24495e+08	2.20054e+08	1.89776e+08	203384	1.39792e+08	179484	1.30271e+08	139966	1.41153e+08	174278	1.37072e+08	1.70423e+08	2.08281e+08	1.89776e+08	4.64185	0.832093	27.4196	1.222	1.114	0.911	0.29	0.16	-0.13	0.311772	0.954483	0.436067	0.625973	0.98179	0.513572
D-(-)-Ribose	R7500	47013	150.053	-1.29797	70.6	10.676	0.267	pHILIC	-	-	1.08076e+07	1.6285e+07	1.10469e+07	4.06916e+06	2.80949e+06	3.9262e+06	5.27506e+06	5.74208e+06	6.21824e+06	188125	4.45207e+06	104864	4.39613e+06	259944	4.45975e+06	184311	2.00238e+07	1.10469e+07	3.9262e+06	5.74208e+06	24.3494	19.1502	8.20866	0.355	0.52	1.463	-1.49	-0.94	0.55	0.000391972	0.00495617	0.0436154	0.00379026	0.0108595	0.0851987
D-(-)-Ribose	R7500	47013	150.053	-0.700012		7.625	-0.027	RP	-		335533	221483	248229	310325	215634	327681	2.96241e+08	2.81734e+08	1.78109e+08	238567	5.12522e+07	188584	5.15374e+07	163097	5.12232e+07	196749	5.13376e+07	248229	310325	2.81734e+08	22.2212	21.1943	25.5629	1.25	1134.98	907.868	0.32	10.15	9.83	0.954755	1.62539e-07	1.7209e-07	0.999999	1.84769e-06	2.09489e-06
3-Hydroxyanthranilic acid	148776	15793	153.042	-1.03346	54.8	9.638	-0.025	pHILIC	+		7.31193e+07	5.93159e+07	5.34214e+07	3.57484e+07	4.28944e+07	4.34649e+07	1.02849e+08	1.07662e+08	1.04558e+08	1.6207e+06	5.77274e+07	1.50666e+06	4.93026e+07	1.46068e+06	5.87948e+07	1.52935e+06	1.20896e+08	5.93159e+07	4.28944e+07	1.04558e+08	16.3192	10.5642	2.32347	0.723	1.763	2.438	-0.47	0.82	1.29	0.00956214	0.00269956	0.000117045	0.0442505	0.00652026	0.000605487
Histidine	AAS18	27570	155.069	-0.204217	95.5	3.62	0.091	RP	+		2.50382e+08	2.46209e+08	2.58611e+08	2.99449e+08	2.93136e+08	2.9318e+08	4.22024e+08	3.6192e+08	3.3635e+08	364837	2.53843e+08	358140	2.44587e+08	201996	2.55659e+08	308324	2.51363e+08	2.50382e+08	2.9318e+08	3.6192e+08	2.50686	1.23024	11.7777	1.171	1.445	1.234	0.23	0.53	0.3	0.0661331	0.00107596	0.0149152	0.192909	0.00209765	0.0244527
Orotic acid	o8402	16742	156.017	-0.441607	90.5	7.881	0.141	pHILIC	-		8.11247e+07	8.61522e+07	7.78882e+07	5.17944e+07	4.12609e+07	4.5239e+07	1.31534e+08	1.22733e+08	1.3676e+08	942682	6.46125e+07	1.04957e+06	6.59316e+07	1.24606e+06	6.43219e+07	1.07944e+06	4.67738e+07	8.11247e+07	4.5239e+07	1.31534e+08	5.09562	11.5385	5.43871	0.558	1.621	2.908	-0.84	0.7	1.54	0.000267595	0.000855816	8.26021e-06	0.00290153	0.0025252	7.78622e-05
4,5-Dihydroorotic acid	d7003	30865	158.033	-0.970989		9.94	0.155	pHILIC	-		8.81957e+06	9.27583e+06	1.01202e+07	1.44271e+07	1.1832e+07	1.11202e+07	1.51435e+07	1.41337e+07	1.62875e+07	160004	9.84973e+06	234851	1.02671e+07	236599	9.77731e+06	210485	3.56462e+07	9.27583e+06	1.1832e+07	1.51435e+07	7.01603	13.9692	7.09504	1.276	1.633	1.28	0.35	0.71	0.36	0.0302771	0.00226576	0.0955283	0.105258	0.00561739	0.165949
2-Oxoadipic acid	75447	15753	160.037	-1.01705	96.6	16.293	0.251	pHILIC	-		5.6547e+07	6.40437e+07	1.05212e+08	6.06488e+07	4.85159e+07	4.99252e+07	2.55195e+08	2.66891e+08	2.62e+08	723517	8.73984e+07	673759	9.17367e+07	593907	8.68216e+07	663728	6.33858e+07	6.40437e+07	4.99252e+07	2.62e+08	34.8118	12.5129	2.24739	0.78	4.091	5.248	-0.36	2.03	2.39	0.213288	0.000593711	0.000172568	0.445115	0.00185923	0.000821601
2-Oxoadipic acid	75447	15753	160.037	-0.299108	96.6	10.209	0.037	RP	-		7.34922e+06	8.07617e+06	1.48034e+07	7.67779e+06	6.53146e+06	6.17251e+06	3.51027e+07	3.36602e+07	3.59112e+07	152614	1.10156e+07	141651	1.09599e+07	129439	1.10222e+07	141235	1.09993e+07	8.07617e+06	6.53146e+06	3.51027e+07	40.7882	11.5723	3.26813	0.809	4.346	5.374	-0.31	2.12	2.43	0.231678	0.00112448	0.000304077	0.502349	0.00217578	0.0007694
L-2-Aminoadipic acid	a7275	37023	161.069	-1.07811	97.4	16.319	0.222	pHILIC	+		2.09805e+08	2.23195e+08	1.88339e+08	4.66623e+08	3.93233e+08	3.80104e+08	3.43366e+08	3.70482e+08	3.70487e+08	3.73973e+06	2.5358e+08	955402	2.60394e+08	395621	2.52487e+08	1.69692e+06	2.5674e+08	2.09805e+08	3.93233e+08	3.70482e+08	8.48973	11.2809	4.33171	1.874	1.766	0.942	0.91	0.82	-0.09	0.00014294	0.000464823	0.220203	0.00180054	0.00152001	0.336534
L-2-Aminoadipic acid	a7275	37023	161.069	-0.431725	89.9	4.754	-0.029	RP	+		2.1032e+08	2.11333e+08	1.96054e+08	3.93153e+08	3.7061e+08	3.89797e+08	3.34899e+08	3.35979e+08	3.58895e+08	298869	2.57331e+08	236288	2.64351e+08	181839	2.56246e+08	238999	2.5931e+08	2.1032e+08	3.89797e+08	3.35979e+08	4.1496	3.16304	3.94839	1.853	1.597	0.862	0.89	0.68	-0.21	2.21197e-06	7.2937e-06	0.0242279	6.3328e-05	2.94062e-05	0.037196
L-Carnitine	C0283	17126	161.105	-1.13211	94.1	12.969	-0.233	pHILIC	+		7.6178e+07	8.74438e+07	6.63868e+07	5.78912e+07	3.90472e+07	3.92018e+07	5.10236e+07	5.1393e+07	5.13739e+07	4.5951e+06	4.95884e+07	1.08461e+06	4.58152e+07	686539	5.01456e+07	2.12208e+06	8.02373e+07	7.6178e+07	3.92018e+07	5.13739e+07	13.7435	23.8766	0.405761	0.515	0.674	1.31	-0.96	-0.57	0.39	0.0121738	0.0439795	0.538557	0.0531822	0.0721211	0.694586
Phenylpyruvic acid	286958	30851	164.047	-0.502537	78.8	2.403	0.075	pHILIC	-		8.10116e+07	9.51348e+07	1.50828e+08	8.7062e+07	8.0304e+07	8.00478e+07	4.29845e+08	3.88486e+08	3.81358e+08	190260	1.46395e+08	122689	1.54398e+08	124159	1.45309e+08	145703	1.06725e+08	9.51348e+07	8.0304e+07	3.88486e+08	33.8681	4.8232	6.54672	0.844	4.084	4.838	-0.24	2.03	2.27	0.333318	0.000352611	0.000137111	0.604449	0.00120938	0.000681673
4-Coumaric acid	C9008	36090	164.047	-0.0538212		18.464	-0.016	RP	-	-	1.98742e+07	1.7942e+07	2.14627e+07	1.35647e+07	1.34812e+07	1.24091e+07	5.17052e+07	6.54595e+07	5.3629e+07	1.62901e+06	1.90952e+07	933424	1.61028e+07	112629	1.93809e+07	891687	1.81929e+07	1.98742e+07	1.34812e+07	5.3629e+07	8.92285	4.90009	13.0825	0.678	2.698	3.978	-0.56	1.43	1.99	0.00455569	2.29094e-05	3.12579e-06	0.0220097	7.56794e-05	1.59635e-05
DL-Methionine sulfoxide	64430	49033	165.046	-0.686566	96.9	13.721	-0.06	pHILIC	+		1.87209e+09	1.99542e+09	1.78837e+09	1.82749e+09	1.42284e+09	1.32868e+09	1.24596e+09	1.23916e+09	1.22663e+09	1.36305e+06	1.21763e+09	1.71212e+06	1.25659e+09	646649	1.21278e+09	1.24061e+06	9.25211e+08	1.87209e+09	1.42284e+09	1.23916e+09	5.52459	17.3632	0.792656	0.76	0.662	0.871	-0.4	-0.6	-0.2	0.0856745	0.00563648	0.115248	0.227037	0.0121698	0.194433
DL-Methionine sulfoxide	64430	49033	165.046	-0.279891	96	4.128	0.024	RP	+		4.31764e+08	4.08571e+08	4.20336e+08	3.0927e+08	3.38271e+08	2.8999e+08	2.95873e+08	2.8542e+08	2.74371e+08	185887	2.9806e+08	369365	2.75739e+08	242267	3.01409e+08	265840	2.91736e+08	4.20336e+08	3.0927e+08	2.8542e+08	2.75966	7.77673	3.76993	0.736	0.679	0.923	-0.44	-0.56	-0.12	0.00103962	0.000243141	0.168134	0.00658712	0.000591962	0.218433
L-(-)-Phenylalanine	AAS18	17295	165.079	-0.598066	98.2	9.917	0.058	pHILIC	+		3.7972e+08	4.02825e+08	3.66925e+08	6.2377e+08	5.56653e+08	5.42118e+08	5.02746e+08	5.22927e+08	5.0227e+08	938220	4.07327e+08	995000	4.30415e+08	418065	4.04566e+08	783762	3.40176e+08	3.7972e+08	5.56653e+08	5.02746e+08	4.74864	7.58584	2.31513	1.466	1.324	0.903	0.55	0.4	-0.15	0.000204634	0.0013772	0.0744236	0.00233665	0.00375588	0.135311
L-(-)-Phenylalanine	AAS18	17295	165.079	-0.232286	94.5	11.995	0.016	RP	+		1.70212e+08	1.62232e+08	1.74623e+08	2.40359e+08	2.71187e+08	2.41527e+08	2.48267e+08	2.44942e+08	2.64146e+08	209571	1.82854e+08	222963	1.83227e+08	201577	1.82787e+08	211370	1.82956e+08	1.70212e+08	2.41527e+08	2.48267e+08	3.71575	6.95996	4.06541	1.419	1.459	1.028	0.5	0.54	0.04	0.00018585	0.000168949	0.985643	0.00167049	0.000432443	0.999999
Pyridoxal	271748	17310	167.058	-0.721485		3.979	-0.286	pHILIC	+	x	3.43088e+06	3.46749e+06	4.40664e+06	6.93715e+06	6.42541e+06	5.96081e+06	2.06586e+06	5.99241e+06	7.5714e+06	393736	4.12788e+06	419087	3.51804e+06	269383	4.25474e+06	360735	9.50917e+06	3.46749e+06	6.42541e+06	5.99241e+06	14.6773	7.58197	54.415	1.853	1.728	0.933	0.89	0.79	-0.1	0.310406	0.836374	0.583042	0.576674	0.895	0.735128
cis-Aconitic acid	A3412	32805	174.016	-1.22885	93.6	19.145	-0.093	pHILIC	-		4.17022e+07	2.24544e+07	2.52542e+07	2.47686e+07	2.29139e+07	2.26293e+07	2.33131e+07	2.23143e+07	2.11783e+07	343460	2.07987e+07	66384.8	2.01609e+07	260742	2.08816e+07	223529	4.13159e+09	2.52542e+07	2.29139e+07	2.23143e+07	34.8923	4.95655	4.79664	0.907	0.884	0.974	-0.14	-0.18	-0.04	0.452552	0.312926	0.944688	0.746458	0.399368	0.999996
L-(+)-Arginine	AAS18	16467	174.111	-1.1663	99.3	26.192	-0.067	pHILIC	+		1.53661e+10	1.60931e+10	1.39919e+10	1.77404e+10	1.43766e+10	1.4095e+10	1.71157e+10	1.83302e+10	1.9197e+10	4.52382e+07	1.23509e+10	7.5769e+07	1.23287e+10	4.69975e+07	1.23538e+10	5.60016e+07	1.00066e+10	1.53661e+10	1.43766e+10	1.83302e+10	7.04349	13.1674	5.7397	0.936	1.193	1.275	-0.1	0.25	0.35	0.983847	0.102675	0.127892	1	0.151319	0.212573
L-(+)-Arginine	AAS18	16467	174.112	-0.508783	98.7	3.657	0.031	RP	+		5.98164e+09	5.2501e+09	5.34187e+09	7.07276e+09	6.66673e+09	6.36159e+09	8.74086e+09	8.00136e+09	7.32915e+09	290389	5.32082e+09	233027	5.22521e+09	278098	5.34011e+09	267171	5.29538e+09	5.34187e+09	6.66673e+09	8.00136e+09	7.21355	5.32474	8.80035	1.248	1.498	1.2	0.32	0.58	0.26	0.0381372	0.00177435	0.0521665	0.125447	0.00327345	0.0755144
L-Citrulline	C7629	16349	175.096	-0.822946	98.9	17.114	-0.166	pHILIC	+		3.03366e+09	3.31779e+09	2.82757e+09	3.88984e+09	3.29603e+09	3.1742e+09	4.09791e+09	4.01094e+09	3.69793e+09	1.90237e+06	2.70149e+09	418295	2.77971e+09	1.162e+06	2.69202e+09	1.16089e+06	2.04372e+09	3.03366e+09	3.29603e+09	4.01094e+09	8.04468	11.0871	5.34527	1.086	1.322	1.217	0.12	0.4	0.28	0.265795	0.0235814	0.204267	0.517048	0.0421192	0.317009
L-Citrulline	C7629	16349	175.096	-0.280689	94.5	4.143	-0.069	RP	+		8.20939e+08	7.61232e+08	7.35556e+08	8.21955e+08	8.50329e+08	7.85912e+08	8.93066e+08	8.30865e+08	8.74092e+08	273464	6.48258e+08	225000	6.36847e+08	177726	6.49956e+08	225397	6.4502e+08	7.61232e+08	8.21955e+08	8.74092e+08	5.67027	3.94003	3.68113	1.08	1.148	1.063	0.11	0.2	0.09	0.310777	0.0469734	0.353262	0.624787	0.0616476	0.425677
L-(-)-Tyrosine	T3754	17895	181.074	-0.819342	97.2	13.4	-0.272	pHILIC	+		1.03513e+08	1.11711e+08	9.96085e+07	2.29927e+08	1.91766e+08	1.89999e+08	1.75424e+08	1.79694e+08	1.88522e+08	977928	1.32378e+08	789866	1.37795e+08	820275	1.31635e+08	862690	1.1657e+08	1.03513e+08	1.91766e+08	1.79694e+08	5.88574	11.064	3.68623	1.853	1.736	0.937	0.89	0.8	-0.09	8.34973e-05	0.000245808	0.218569	0.00124203	0.000906134	0.33458
L-(-)Tyrosine	T3754	17895	181.074	-0.00323177	92.8	10.372	0.004	RP	+		5.49016e+07	5.67492e+07	5.78084e+07	1.17003e+08	1.1793e+08	1.17716e+08	1.13494e+08	1.04962e+08	1.1827e+08	201319	7.85953e+07	173445	7.22324e+07	123640	7.95366e+07	166135	7.67881e+07	5.67492e+07	1.17716e+08	1.13494e+08	2.60435	0.413011	6.00635	2.074	2	0.964	1.05	1	-0.05	1.09746e-06	1.46186e-06	0.347074	4.35043e-05	8.27851e-06	0.4192
NG-Methyl-L-arginine	m7033	28229	188.127	-1.10556	92.8	24.645	-0.118	pHILIC	+		2.62311e+07	2.55818e+07	1.97535e+07	2.57515e+07	1.69586e+07	1.66275e+07	2.13626e+07	2.22738e+07	2.28563e+07	370315	1.5353e+07	323465	1.65841e+07	296046	1.52388e+07	329942	1.60193e+07	2.55818e+07	1.69586e+07	2.22738e+07	14.9534	26.163	3.39676	0.663	0.871	1.313	-0.59	-0.2	0.39	0.379165	0.885412	0.620771	0.661126	0.935009	0.766481
Kynurenic acid	K3375	18344	189.042	-1.05521	80.3	3.371	0.064	pHILIC	+	-	3.20871e+07	3.11811e+07	2.73523e+07	1.23623e+07	1.15741e+07	1.12605e+07	1.08361e+07	7.62417e+06	3.7044e+06	414034	1.61312e+07	232936	1.62339e+07	430346	1.61207e+07	359105	8.20223e+07	3.11811e+07	1.15741e+07	7.62417e+06	8.32014	4.83884	48.343	0.371	0.245	0.659	-1.43	-2.03	-0.6	0.0263224	0.00300211	0.167239	0.093358	0.00709246	0.266917
Gluconic acid	S2054	33198	196.058	-0.904915	62	4.089	-0.064	RP	-		2.40438e+08	2.30612e+08	2.5342e+08	2.92156e+08	2.9648e+08	2.876e+08	2.64536e+08	2.36805e+08	2.38175e+08	67205.5	2.12266e+08	57312.5	2.04372e+08	53294.2	2.13702e+08	59270.7	2.10113e+08	2.40438e+08	2.92156e+08	2.38175e+08	4.73737	1.52037	6.34048	1.215	0.991	0.815	0.28	-0.01	-0.29	0.00543157	0.858901	0.00927377	0.0252169	0.897204	0.0158774
NG,NG-dimethylarginine	d4268	17929	202.143	-0.560246	86.6	22.997	-0.092	pHILIC	+		2.293e+07	2.76675e+07	2.22357e+07	3.56636e+07	2.63982e+07	2.29076e+07	3.76579e+07	3.08464e+07	2.68526e+07	335355	1.94194e+07	308310	2.01028e+07	277828	1.9342e+07	307164	6.62063e+07	2.293e+07	2.63982e+07	3.08464e+07	12.1761	23.2752	17.1886	1.151	1.345	1.169	0.2	0.43	0.22	0.615227	0.238667	0.687748	0.907126	0.314306	0.825462
L-Tryptophan	A9906	16828	204.09	-0.816157	99	11.826	0.098	pHILIC	+		1.22157e+08	1.15654e+08	9.67146e+07	3.08027e+08	2.59762e+08	2.71049e+08	1.6844e+08	1.66465e+08	1.73904e+08	519018	1.59769e+08	517784	1.65853e+08	483164	1.59097e+08	506655	1.17008e+08	1.15654e+08	2.71049e+08	1.6844e+08	11.854	9.02906	2.27216	2.344	1.456	0.621	1.23	0.54	-0.69	3.42783e-05	0.00256465	0.00110471	0.000668665	0.00624815	0.00371677
L-Tryptophan	A9906	16828	204.09	-0.191571	98.1	13.879	-0.077	RP	+		1.98581e+07	1.75438e+07	1.66831e+07	4.01225e+07	4.1538e+07	4.16096e+07	3.87043e+07	3.68192e+07	3.98828e+07	254722	2.54051e+07	179037	2.54325e+07	122344	2.54014e+07	185368	2.5413e+07	1.75438e+07	4.1538e+07	3.87043e+07	9.10798	2.04109	4.01706	2.368	2.206	0.932	1.24	1.14	-0.1	5.17832e-06	8.7346e-06	0.398375	0.00012847	3.43606e-05	0.475222
L-Kynurenine	K8625	16946	208.085	-1.07157	96	10.964	0.005	pHILIC	+		8.89931e+06	7.23701e+06	9.61769e+06	2.34096e+07	2.12224e+07	2.26401e+07	1.867e+07	2.05256e+07	2.15642e+07	435112	1.43167e+07	752058	1.37351e+07	561448	1.43889e+07	582873	1.16799e+07	8.89931e+06	2.26401e+07	2.05256e+07	14.2245	4.94778	7.23946	2.544	2.306	0.907	1.35	1.21	-0.14	5.14978e-05	9.84066e-05	0.459993	0.000882057	0.00044874	0.617648
L-Kynurenine	K8625	16946	208.085	-0.458247	84	12.203	-0.081	RP	+		4.1131e+06	2.97108e+06	4.47486e+06	9.88983e+06	9.94108e+06	9.55481e+06	1.4167e+07	1.26805e+07	1.39114e+07	267942	6.96005e+06	189809	6.75501e+06	137098	6.9878e+06	198283	6.90095e+06	4.1131e+06	9.88983e+06	1.39114e+07	20.3712	2.14173	5.85012	2.404	3.382	1.407	1.27	1.76	0.49	0.000271405	5.02352e-05	0.0498545	0.00222493	0.00015022	0.0725754
L-(+)-Cystathionine	C7505	17482	222.067	-1.2127	98.9	18.692	0.071	pHILIC	+		3.49283e+08	3.92293e+08	3.10581e+08	3.29552e+08	2.61066e+08	2.4863e+08	2.79974e+08	3.00874e+08	2.99121e+08	2.62219e+06	2.20457e+08	778205	2.34053e+08	531043	2.19763e+08	1.31048e+06	2.59545e+08	3.49283e+08	2.61066e+08	2.99121e+08	11.6546	15.577	3.95249	0.747	0.856	1.146	-0.42	-0.22	0.2	0.102332	0.217887	0.82798	0.257943	0.29074	0.93368
L-(+)-Cystathionine	C7505	17482	222.067	-0.809182	96.9	3.698	0.031	RP	+		3.50889e+08	3.47092e+08	3.24513e+08	3.81533e+08	3.64247e+08	3.63212e+08	4.64469e+08	4.56819e+08	3.96669e+08	270801	3.23573e+08	213840	3.19117e+08	174075	3.24126e+08	219572	3.22272e+08	3.47092e+08	3.64247e+08	4.56819e+08	4.18358	2.78416	8.45245	1.049	1.316	1.254	0.07	0.4	0.33	0.27216	0.00429674	0.0263459	0.572462	0.00705177	0.0400893
DL-3-Hydroxykynurenine	H1771	1547	224.079	-1.2127	62.2	13.139	-0.332	pHILIC	+		5.01841e+08	5.94611e+08	1.49853e+08	6.49263e+08	6.34583e+08	6.25961e+08	2.12053e+08	2.15482e+08	2.26622e+08	492942	3.95161e+08	584714	4.1565e+08	535782	3.92053e+08	537813	2.73485e+08	5.01841e+08	6.34583e+08	2.15482e+08	56.4785	1.8507	3.49328	1.265	0.429	0.34	0.34	-1.22	-1.56	0.29888	0.410231	0.0530179	0.560451	0.505634	0.101311
5-Methoxy-DL-tryptophan	M4001	74049	234.1	-1.31099		10.658	-0.275	pHILIC	+	-	1.84772e+07	1.18301e+07	6.90845e+06	1.38414e+07	1.79288e+07	1.52091e+07	7.2248e+06	8.64477e+06	9.41956e+06	471827	9.67043e+06	353678	9.9527e+06	332639	9.64396e+06	386048	8.78574e+06	1.18301e+07	1.52091e+07	8.64477e+06	46.801	13.2866	13.2041	1.286	0.731	0.568	0.36	-0.45	-0.82	0.480979	0.463054	0.103112	0.776478	0.557769	0.177152
Uridine	U3750	16704	244.069	-1.34362	85.2	8.764	-0.361	pHILIC	-		9.18227e+06	8.9267e+06	8.50268e+06	7.2606e+06	6.94288e+06	6.64804e+06	7.85581e+06	7.51574e+06	7.87407e+06	118235	6.72122e+06	144169	6.64579e+06	148949	6.73408e+06	137117	7.80549e+06	8.9267e+06	6.94288e+06	7.85581e+06	3.86963	4.40759	2.60455	0.778	0.88	1.131	-0.36	-0.18	0.18	0.000484186	0.0103105	0.0265535	0.0044447	0.0207168	0.0557049
2'-Deoxyadenosine	D7400	17256	251.102	-0.641778	88.9	5.903	-0.208	pHILIC	+		1.37031e+07	1.49479e+07	1.47756e+07	8.09634e+06	7.74419e+06	7.25963e+06	1.98701e+07	1.98965e+07	2.06805e+07	344537	1.01218e+07	417741	1.07164e+07	396184	1.00495e+07	386154	7.0915e+08	1.47756e+07	7.74419e+06	1.98965e+07	4.65956	5.45576	2.28526	0.524	1.347	2.569	-0.93	0.43	1.36	4.80848e-06	0.000219893	6.25713e-07	0.000182527	0.000830214	1.54781e-05
Choline glycerophosphate		16870	257.103	-0.705841	99.3	15.161	-0.054	pHILIC	+		3.44839e+09	2.32474e+09	3.10034e+09	2.45928e+09	1.82793e+09	1.82368e+09	2.85229e+09	2.71491e+09	2.95479e+09	400222	2.1251e+09	737732	2.25066e+09	653737	2.10661e+09	597230	1.48429e+09	3.10034e+09	1.82793e+09	2.85229e+09	19.4474	17.9553	4.23719	0.59	0.92	1.56	-0.76	-0.12	0.64	0.0613835	0.974602	0.0805735	0.179237	0.997325	0.144528
Choline glycerophosphate		135063	257.103	-0.249204	97	3.978	0.025	RP	+		1.26827e+08	1.10319e+08	1.08358e+08	6.65013e+07	6.4066e+07	6.615e+07	1.11848e+08	1.05544e+08	1.07835e+08	304071	7.67312e+07	259454	7.41382e+07	189111	7.71144e+07	250879	7.59946e+07	1.10319e+08	6.615e+07	1.07835e+08	8.80847	2.00753	2.94317	0.6	0.977	1.63	-0.74	-0.03	0.71	3.49792e-05	0.433021	6.61647e-05	0.000482838	0.483009	0.000205816
D-Fructose 6-phosphate	F3627	88003	260.029	-1.68629		18.096	-0.063	pHILIC	-	x	3.05104e+06	2.53219e+06	4.44216e+06	6.18917e+06	3.90519e+06	5.40882e+06	8.14369e+06	8.3508e+06	8.55577e+06	102771	3.76975e+06	85151	3.73385e+06	110113	3.77696e+06	99345.2	4.94323e+06	3.05104e+06	5.40882e+06	8.3508e+06	29.5537	22.4649	2.46754	1.773	2.737	1.544	0.83	1.45	0.63	0.0970067	0.00410006	0.0667649	0.248851	0.00927301	0.123627
D-Glucose 6-phosphate	G7772	14314	260.029	-1.54982	96.5	18.688	-0.229	pHILIC	-		2.61412e+06	2.72959e+06	9.36131e+06	1.54332e+07	1.0372e+07	1.27735e+07	1.16626e+07	1.44637e+07	9.90617e+06	100601	7.52201e+06	94789.5	9.01258e+06	86349.7	7.32609e+06	93913.5	1.49871e+08	2.72959e+06	1.27735e+07	1.16626e+07	78.8014	19.6873	19.1382	4.68	4.273	0.913	2.23	2.1	-0.13	0.0467702	0.0587172	0.981527	0.145813	0.092661	0.999996
Adenosine		16335	267.097	-0.808176	94.2	7.706	-0.279	pHILIC	+		6.91081e+08	7.47607e+08	6.75356e+08	4.53432e+08	4.36563e+08	4.39944e+08	3.65683e+08	4.24913e+08	3.65136e+08	730266	4.36547e+08	778564	4.72302e+08	698640	4.33077e+08	735823	3.20464e+08	6.91081e+08	4.39944e+08	3.65683e+08	5.39212	2.01331	8.91782	0.637	0.529	0.831	-0.65	-0.92	-0.27	0.000198867	4.25349e-05	0.0607068	0.00229884	0.000237552	0.113911
Adenosine		16335	267.097	-0.397359	94.6	10.246	0.011	RP	+		8.38217e+07	8.14952e+07	7.84472e+07	5.21589e+07	4.97353e+07	4.65962e+07	4.53658e+07	4.80818e+07	4.92968e+07	209348	5.24764e+07	171190	5.18938e+07	119425	5.2542e+07	166654	5.2304e+07	8.14952e+07	4.97353e+07	4.80818e+07	3.31714	5.63471	4.23008	0.61	0.59	0.967	-0.71	-0.76	-0.05	2.56787e-05	1.63064e-05	0.57194	0.00038543	5.8221e-05	0.651598
D-Sedoheptulose 7-phosphate	78832	15721	290.04	-1.13807		18.406	0.004	pHILIC	-	-	2.03896e+06	2.69842e+06	2.32811e+06	1.05868e+07	9.37748e+06	9.57251e+06	8.79548e+06	6.00015e+06	8.44146e+06	86130.5	5.80967e+06	84266.8	5.16662e+06	74877.6	5.90898e+06	81758.3	6.05574e+07	2.32811e+06	9.57251e+06	8.44146e+06	14.0356	6.59432	19.6498	4.112	3.626	0.882	2.04	1.86	-0.18	5.852e-05	0.000176998	0.179934	0.000963156	0.000703327	0.283474
Argininosuccinic acid	a5707	15682	290.122	-0.977057	98.5	18.646	0.136	pHILIC	+		2.22134e+08	1.05561e+08	1.10329e+08	2.73916e+08	2.12303e+08	2.35689e+08	2.91879e+08	3.14774e+08	3.31885e+08	297986	1.70763e+08	320436	1.71241e+08	303375	1.70696e+08	307266	1.46437e+08	1.10329e+08	2.35689e+08	3.14774e+08	45.1826	12.9252	6.41614	2.136	2.853	1.336	1.1	1.51	0.42	0.0821112	0.0176484	0.454527	0.220507	0.0328307	0.611479
Argininosuccinic acid	a5707	15682	290.122	-0.661877	98.3	4.184	0.026	RP	+		1.19522e+08	5.09425e+07	5.92724e+07	1.25039e+08	1.28569e+08	1.23476e+08	1.98812e+08	1.8157e+08	2.01874e+08	300762	9.70118e+07	252618	9.51802e+07	201386	9.73071e+07	251589	9.64997e+07	5.92724e+07	1.25039e+08	1.98812e+08	48.8675	2.07572	5.63986	2.11	3.354	1.59	1.08	1.75	0.67	0.086967	0.00853081	0.192166	0.241818	0.0130581	0.246342
5'-S-Methyl-5'-thioadenosine (MTA)	D5011	17509	297.089	-0.90129	97.6	4.063	-0.282	pHILIC	+		1.25878e+09	1.22882e+09	1.1532e+09	1.74891e+09	1.75896e+09	1.75835e+09	1.38658e+09	1.50011e+09	1.68974e+09	379204	1.3843e+09	443688	1.42945e+09	354345	1.37933e+09	392412	9.89617e+08	1.22882e+09	1.75835e+09	1.50011e+09	4.4831	0.320794	10.0404	1.431	1.221	0.853	0.52	0.29	-0.23	0.000907376	0.0110281	0.0709969	0.00726159	0.0219418	0.130007
5'-S-Methyl-5'-thioadenosine (MTA)	D5011	17509	297.089	-0.228938	97.8	12.85	-0.097	RP	+		1.50936e+08	1.41503e+08	1.32778e+08	2.35669e+08	2.2025e+08	2.1578e+08	2.18282e+08	2.01846e+08	2.12581e+08	261802	1.54317e+08	192606	1.48371e+08	127089	1.55095e+08	193833	1.52594e+08	1.41503e+08	2.2025e+08	2.12581e+08	6.40706	4.66038	3.95717	1.556	1.502	0.965	0.64	0.59	-0.05	8.35655e-05	0.00018502	0.385359	0.000964121	0.000468152	0.460761
D-Sphingosine	S7049	16393	299.282	-1.04602		2.708	-0.372	pHILIC	+	-	1.54617e+07	5.39769e+06	4.49506e+06	6.79862e+06	1.04563e+07	1.15485e+07	2.01839e+08	1.86194e+08	1.26639e+08	258171	4.80765e+07	149473	5.2087e+07	155434	4.74487e+07	187693	3.66872e+07	5.39769e+06	1.04563e+07	1.86194e+08	72.0321	25.911	23.1287	1.937	34.495	17.807	0.95	5.11	4.15	0.759439	0.000307321	0.000497026	1	0.00108723	0.00193372
D-Sphingosine	S7049	16393	299.282	-0.539042		25.956	-0.112	RP	+	-	2.46731e+06	4.05468e+06	3.9542e+06	6.29774e+06	5.26258e+06	6.14661e+06	4.72379e+07	3.5024e+07	3.73046e+07	1.40341e+06	9.52516e+06	451560	7.80101e+06	608885	9.89803e+06	821286	9.07474e+06	3.9542e+06	6.14661e+06	3.73046e+07	25.4543	9.47347	16.2944	1.554	9.434	6.069	0.64	3.24	2.6	0.0314128	1.09019e-05	4.92291e-05	0.10792	4.21334e-05	0.000161589
N-Acetyl-α-D-glucosamine 1-phosphate	A2142	506227	301.056	-1.18204		16.674	-0.05	pHILIC	-	x	5.42444e+06	5.6924e+06	4.43106e+06	6.29739e+06	4.99819e+06	5.16412e+06	5.36278e+06	5.79187e+06	6.61367e+06	63619.3	4.0924e+06	61004.1	4.27951e+06	59451.3	4.05635e+06	61358.2	2.17634e+08	5.42444e+06	5.16412e+06	5.79187e+06	12.8222	12.8875	10.7321	0.952	1.068	1.122	-0.07	0.09	0.17	0.836888	0.416201	0.725498	1	0.512318	0.855193
L-Glutathione reduced	G4251	16856	307.083	-1.13945	98.2	15.657	0	pHILIC	+		1.62705e+09	1.48242e+09	1.7736e+09	4.02848e+07	3.74009e+07	1.40029e+07	6.30187e+08	7.78378e+08	6.39096e+08	417004	6.55134e+08	1.25577e+06	7.11324e+08	1.27124e+06	6.44531e+08	981339	6.09405e+08	1.62705e+09	3.74009e+07	6.39096e+08	8.94473	47.1606	12.1757	0.023	0.393	17.088	-5.44	-1.35	4.09	1.8492e-05	0.0518648	7.58435e-05	0.000447793	0.0833934	0.000426943
L-Glutathione reduced	G4251	16856	307.084	-0.683496	98.2	8.755	0.085	RP	+		1.65804e+09	1.33561e+09	1.75482e+09	4.57398e+07	3.24251e+07	2.05664e+07	6.73544e+07	1.15323e+08	1.25227e+08	528796	4.59957e+08	397928	4.33417e+08	313074	4.61758e+08	413266	4.51711e+08	1.65804e+09	3.24251e+07	1.15323e+08	13.8672	38.2667	30.1577	0.02	0.07	3.557	-5.68	-3.85	1.83	1.17372e-05	9.21005e-05	0.00967403	0.000224022	0.000257482	0.0165078
Thymidine 5'-monophosphate (5'-TMP)	T7004	17013	322.056	-0.922798		13.085	0.357	pHILIC	-	x	1.04679e+07	1.28464e+07	1.00009e+07	1.16974e+07	1.15043e+07	1.0246e+07	1.08684e+07	1.12056e+07	1.32452e+07	140912	7.73726e+06	137705	7.18921e+06	137651	7.85217e+06	138756	5.69415e+06	1.04679e+07	1.15043e+07	1.12056e+07	13.7416	7.06938	10.9236	1.099	1.07	0.974	0.14	0.1	-0.04	0.995031	0.775565	0.825834	1	0.84277	0.932008
Thymidine 5'-monophosphate (5'-TMP)	T7004	17013	322.057	-0.129669		10.074	-0.046	RP	-	x	3.06438e+06	2.80308e+06	2.66158e+06	2.60752e+06	2.33206e+06	2.3431e+06	3.34649e+06	3.0444e+06	2.76852e+06	109356	2.15466e+06	67721.9	2.12798e+06	49964.5	2.156e+06	75680.8	2.14621e+06	2.80308e+06	2.3431e+06	3.0444e+06	7.18782	6.42407	9.46845	0.836	1.086	1.299	-0.26	0.12	0.38	0.103598	0.545433	0.0266055	0.27425	0.59635	0.0404446
Cytidine-5'-monophosphate (5'-CMP)	C1006	17361	323.051	-1.07028	83.6	17.743	0	pHILIC	+		8.89208e+07	9.46288e+07	8.05735e+07	8.35171e+07	6.75776e+07	7.10155e+07	8.24045e+07	7.87804e+07	7.79409e+07	374934	6.42914e+07	405825	6.23741e+07	395688	6.45415e+07	392149	6.07669e+07	8.89208e+07	7.10155e+07	7.87804e+07	8.02898	11.3299	2.97598	0.799	0.886	1.109	-0.32	-0.17	0.15	0.0846589	0.366454	0.509137	0.226422	0.457701	0.664575
Cytidine-5'-monophosphate (5'-CMP)	C1006	17361	323.052	-0.452852	98.2	5.517	0	RP	+		7.61004e+07	7.14358e+07	7.23999e+07	5.88901e+07	5.55965e+07	5.32803e+07	7.46854e+07	7.00615e+07	7.10553e+07	371804	5.56508e+07	290643	5.57798e+07	218670	5.56353e+07	293705	5.56886e+07	7.23999e+07	5.55965e+07	7.10553e+07	3.35886	5.0411	3.38364	0.768	0.981	1.278	-0.38	-0.03	0.35	0.000396728	0.833711	0.000592259	0.00306671	0.873842	0.00139979
Uridine 5'-monophosphate (5'-UMP)	U6375	16695	324.036	-1.03331	98.1	16.811	0.027	pHILIC	-		2.39617e+08	2.46496e+08	2.07145e+08	3.07462e+08	2.28212e+08	2.33305e+08	2.34279e+08	2.55751e+08	2.55811e+08	1.25425e+06	1.7934e+08	1.42541e+06	1.79565e+08	538863	1.79323e+08	1.07284e+06	1.60677e+08	2.39617e+08	2.33305e+08	2.55751e+08	9.09478	17.3053	4.99341	0.974	1.067	1.096	-0.04	0.09	0.13	0.578803	0.712041	0.969896	0.873257	0.785903	0.999996
Uridine 5'-monophosphate (5'-UMP)	U6375	16695	324.036	-0.364554	88.3	6.504	-0.121	RP	-		1.29613e+08	1.23979e+08	1.29269e+08	1.32868e+08	1.34054e+08	1.26343e+08	1.73538e+08	1.60804e+08	1.76014e+08	433411	1.19268e+08	310021	8.8154e+07	237905	1.23127e+08	327112	1.10183e+08	1.29269e+08	1.32868e+08	1.73538e+08	2.47461	3.1675	4.79721	1.028	1.342	1.306	0.04	0.42	0.39	0.663143	0.000178193	0.000308609	0.996326	0.000453103	0.00077959
Adenosine 5'-monophosphate (5'-AMP)	A2252	16027	347.063	-1.06409	98	15.428	0.203	pHILIC	+		3.11947e+09	3.19398e+09	2.37432e+09	3.4471e+09	1.71916e+09	2.51706e+09	2.60001e+09	2.27397e+09	1.57546e+09	3.60161e+06	2.42175e+09	6.42751e+06	1.94418e+09	3.41335e+06	2.44566e+09	4.48083e+06	1.45616e+09	3.11947e+09	2.51706e+09	2.27397e+09	15.6515	33.7672	24.3479	0.807	0.729	0.903	-0.31	-0.46	-0.15	0.771233	0.39026	0.763156	1	0.483138	0.882344
Inosine 5'-monophosphate (5'-IMP)	I4625	17202	348.047	0.00316598		9.527	-0.149	RP	-	x	2.84449e+06	2.42556e+06	2.36549e+06	4.21525e+06	3.88291e+06	3.93793e+06	198210	285317	2.24142e+06	135565	2.54602e+06	93176	2.03095e+06	72990	2.55836e+06	100577	2.37845e+06	2.42556e+06	3.93793e+06	285317	10.2524	4.4399	127.194	1.624	0.118	0.072	0.7	-3.09	-3.79	0.750318	0.0879519	0.0352017	0.999999	0.110458	0.0524295
Guanosine 5'-monophosphate (5'-GMP)	G8377	17345	363.058	-1.1236	90.8	18.725	0.01	pHILIC	+		1.09681e+08	1.23043e+08	1.07295e+08	1.17298e+08	9.9407e+07	1.05262e+08	1.03831e+08	1.15503e+08	1.13884e+08	411264	9.22193e+07	981437	9.60696e+07	767213	9.17616e+07	719972	8.45762e+07	1.09681e+08	1.05262e+08	1.13884e+08	7.48858	8.49937	5.69302	0.96	1.038	1.082	-0.06	0.05	0.11	0.643385	0.94278	0.824958	0.930434	0.977943	0.932008
Guanosine 5'-monophosphate (5'-GMP)	G8377	17345	363.058	-0.487541	91.7	9.558	-0.103	RP	+		7.19258e+07	7.23819e+07	8.59986e+07	7.49162e+07	6.86314e+07	7.17494e+07	1.23931e+07	3.35928e+07	7.57045e+07	1.07833e+06	6.53645e+07	1.15787e+06	6.32258e+07	431291	6.54395e+07	889162	6.46766e+07	7.23819e+07	7.17494e+07	3.35928e+07	10.4164	4.37873	79.4462	0.991	0.464	0.468	-0.01	-1.11	-1.09	0.987708	0.180005	0.21743	0.999999	0.215727	0.274405
(-)-Riboflavin		17015	376.138	-0.880528		7.591	-0.381	pHILIC	+	x	4.93672e+06	4.79041e+06	4.70512e+06	3.50038e+06	3.25222e+06	2.89547e+06	1.11153e+07	1.0661e+07	1.08981e+07	263563	4.51488e+06	316846	4.58149e+06	394117	4.50026e+06	324842	4.81049e+07	4.79041e+06	3.25222e+06	1.08981e+07	2.43483	9.45503	2.08629	0.679	2.275	3.351	-0.56	1.19	1.74	0.000349774	5.69862e-06	7.60639e-07	0.00353423	5.2504e-05	1.76746e-05
S-Adenosyl-L-homocysteine	A9384	16680	384.121	-1.25297	93.2	14.797	-0.101	pHILIC	+		1.98649e+08	2.26665e+08	2.05146e+08	1.74679e+08	1.43574e+08	1.39776e+08	1.65619e+08	1.73691e+08	1.71488e+08	579549	1.34977e+08	598146	1.32654e+08	605216	1.35218e+08	594303	9.47599e+07	2.05146e+08	1.43574e+08	1.71488e+08	6.97764	12.5424	2.45051	0.7	0.836	1.194	-0.51	-0.26	0.26	0.00698165	0.0466553	0.279474	0.0353359	0.0759297	0.410802
S-Adenosyl-L-homocysteine	A9384	16680	384.121	-0.561812	96.4	9.868	-0.079	RP	+		1.99959e+07	1.85379e+07	1.95001e+07	2.13099e+07	1.88669e+07	1.83508e+07	1.91453e+07	1.73322e+07	1.80595e+07	334641	1.65965e+07	245178	1.52866e+07	176835	1.66489e+07	252218	1.61773e+07	1.95001e+07	1.88669e+07	1.80595e+07	3.83222	8.10217	5.01918	0.968	0.926	0.957	-0.05	-0.11	-0.06	0.98886	0.442715	0.377382	0.999999	0.492755	0.452624
S-(5'-Adenosyl)-L-methionine (SAM)	A7007	15414	398.137	-1.03227		18.726	0.045	pHILIC	+	x	1.33406e+07	1.82802e+07	1.51786e+07	552313	647994	519983	1.19029e+06	1.27257e+06	998925	381590	3.22019e+06	472453	3.59588e+06	309822	3.20189e+06	387955	2.63474e+06	1.51786e+07	552313	1.19029e+06	16.0038	11.6086	12.1672	0.036	0.078	2.155	-4.78	-3.67	1.11	3.61097e-07	1.03943e-06	0.00166938	6.78613e-05	1.82681e-05	0.00535918
Thymidine 5'-diphosphate (5'-TDP)	T9375	18075	402.023	-0.910752		17.243	0.101	pHILIC	-	x	1.97486e+06	2.84502e+06	1.88609e+06	1.12469e+06	1.57149e+06	1.56235e+06	295224	1.12411e+06	1.11932e+06	49835.9	1.12064e+06	53693.2	1.23949e+06	53752.1	1.08816e+06	52427.1	8.12824e+06	1.97486e+06	1.56235e+06	1.11932e+06	23.7047	17.9896	56.3898	0.791	0.567	0.716	-0.34	-0.82	-0.48	0.520454	0.0639106	0.273864	0.817648	0.0997915	0.404338
Uridine 5'-diphosphate (5'-UDP)	94330	17659	404.002	-0.992857	98.2	19.349	0.214	pHILIC	-		3.44628e+07	4.07655e+07	2.99422e+07	4.54946e+07	3.46375e+07	3.66897e+07	5.98496e+06	1.79179e+07	2.5877e+07	120906	2.20593e+07	111467	2.23752e+07	101383	2.20246e+07	111252	1.24785e+08	3.44628e+07	3.66897e+07	1.79179e+07	15.5063	14.8121	60.3374	1.065	0.52	0.488	0.09	-0.94	-1.03	0.95667	0.111304	0.0775409	1	0.162248	0.139803
Adenosine 5'-diphosphate (5'-ADP)	O1905	16761	427.029	-0.799351	95.1	18.001	0.035	pHILIC	+		5.38065e+08	6.10566e+08	4.80526e+08	4.1536e+08	4.03379e+08	3.94486e+08	1.63301e+08	2.83104e+08	4.25359e+08	1.95717e+06	3.28043e+08	1.99708e+06	3.1903e+08	1.57037e+06	3.29921e+08	1.84154e+06	2.23119e+08	5.38065e+08	4.03379e+08	2.83104e+08	11.9995	2.59016	45.1463	0.75	0.526	0.702	-0.42	-0.93	-0.51	0.474199	0.0564314	0.270425	0.768181	0.0895064	0.400223
1-oleoyl-3-sn-Phosphatidylethanolamine	P7693	60287	479.301	-0.735912	96.8	30.942	0.079	RP	+/-		2.43294e+07	2.64695e+07	2.65552e+07	2.37354e+07	2.09826e+07	2.47602e+07	6.35028e+07	4.99775e+07	6.47871e+07	1.61018e+06	2.24578e+07	839359	2.39649e+07	907814	2.22837e+07	1.11912e+06	2.29021e+07	2.64695e+07	2.37354e+07	6.35028e+07	4.89061	8.43528	13.8074	0.897	2.399	2.675	-0.16	1.26	1.42	0.436026	0.000140012	6.90355e-05	0.78566	0.000366878	0.000213032
1-oleoyl-3-sn-Phosphatidylethanolamine	P7693	60287	479.301	-0.733023	91.9	30.342	0.044	RP	+/-		1.77434e+07	1.92523e+07	2.24442e+07	2.05322e+07	1.73124e+07	2.0827e+07	4.03847e+07	2.25707e+07	5.4384e+07	710561	1.81347e+07	590455	1.93929e+07	571139	1.80531e+07	624052	1.85269e+07	1.92523e+07	2.05322e+07	4.03847e+07	12.1136	9.96888	40.7657	1.066	2.098	1.967	0.09	1.07	0.98	0.998498	0.0713143	0.0667888	0.999999	0.0909669	0.0943835
Cytidine 5'-diphosphocholine (CDP-choline)	c0256	16436	488.107	-1.00778	93.6	4.496	-0.01	RP	+		6.53609e+06	5.9938e+06	6.57645e+06	8.48823e+06	8.41613e+06	8.63195e+06	1.15274e+07	1.06942e+07	1.35294e+07	278183	8.11828e+06	182159	7.44402e+06	117895	8.13589e+06	192746	7.8994e+06	6.53609e+06	8.48823e+06	1.15274e+07	5.1088	1.29079	12.2278	1.299	1.764	1.358	0.38	0.82	0.44	0.00798486	0.000139107	0.00419467	0.0345787	0.000365127	0.0078038
Cytidine 5′-diphosphocholine (CDP-choline)	c0256	16436	488.107	-1.01196	98.1	17.007	0.02	pHILIC	+		6.46342e+07	7.22796e+07	5.70046e+07	1.17415e+08	8.04132e+07	8.62669e+07	1.00096e+08	1.09585e+08	1.11372e+08	345911	6.64147e+07	344134	6.85414e+07	321947	6.61258e+07	337331	5.14152e+07	6.46342e+07	8.62669e+07	1.09585e+08	11.8156	21.0032	5.6633	1.335	1.695	1.27	0.42	0.76	0.35	0.0384605	0.0100235	0.500246	0.125041	0.0201981	0.656631
Uridine diphosphategalactose		67119	566.055	-0.60402	98.2	18.602	0.098	pHILIC	-		2.19331e+07	2.39895e+07	2.26789e+07	2.73365e+07	2.22297e+07	2.28293e+07	3.30541e+07	2.90363e+07	2.86478e+07	63466	1.93712e+07	63700.6	1.98575e+07	57349.9	1.92895e+07	61505.5	1.57335e+07	2.26789e+07	2.28293e+07	2.90363e+07	4.5526	11.5675	8.06579	1.007	1.28	1.272	0.01	0.36	0.35	0.752523	0.0153502	0.0358413	1	0.0292528	0.0720674
Uridine 5'-diphosphate glucose	U4625	18066	566.055	0.0207146		4.692	-0.024	RP	-	x	1.1799e+07	9.19368e+06	1.13615e+07	9.99168e+06	8.76207e+06	8.12922e+06	1.28171e+07	7.06711e+06	1.24431e+07	203152	8.01528e+06	150408	8.714e+06	124494	7.97175e+06	159351	8.23368e+06	1.13615e+07	8.76207e+06	1.24431e+07	12.9362	10.5684	29.8561	0.771	1.095	1.42	-0.37	0.13	0.51	0.585605	0.984607	0.680386	0.942547	0.999995	0.760026
UDP-N-acetylglucosamine	U4375	16264	607.081	-0.93575	98.6	17.319	0.044	pHILIC	-		2.18795e+08	2.29708e+08	1.98891e+08	3.20665e+08	2.57011e+08	2.33961e+08	3.85283e+08	2.8128e+08	2.50892e+08	328936	2.01355e+08	388670	1.93125e+08	365163	2.02853e+08	360923	1.6879e+08	2.18795e+08	2.57011e+08	2.8128e+08	7.24098	16.5993	23.045	1.175	1.286	1.094	0.23	0.36	0.13	0.303652	0.103714	0.685917	0.567882	0.15261	0.824098
UDP-N-acetylglucosamine	U4375	16264	607.082	-0.101444	98.7	4.961	-0.202	RP	-		1.19145e+08	1.16599e+08	1.14161e+08	1.3108e+08	1.26277e+08	1.25248e+08	1.39513e+08	1.31615e+08	1.468e+08	598671	1.12109e+08	476049	1.14166e+08	349950	1.1189e+08	474890	1.12722e+08	1.16599e+08	1.26277e+08	1.39513e+08	2.137	2.44115	5.45139	1.083	1.197	1.105	0.12	0.26	0.14	0.0555066	0.0025322	0.0597696	0.167604	0.00444862	0.0852433
L-Glutathione oxidized	G4376	17858	612.151	-1.23439	97.7	19.596	0.067	pHILIC	+		2.88969e+08	3.40665e+08	2.65857e+08	7.60766e+08	6.06889e+08	5.92392e+08	3.34403e+08	4.73759e+08	5.1215e+08	1.37036e+06	3.51562e+08	1.37595e+06	3.84508e+08	1.7036e+06	3.47657e+08	1.4833e+06	3.053e+08	2.88969e+08	6.06889e+08	4.73759e+08	12.832	14.2814	21.2519	2.1	1.639	0.781	1.07	0.71	-0.36	0.00320666	0.0771461	0.0599356	0.0192468	0.118095	0.112917
L-Glutathione oxidized	G4376	17858	612.152	-0.272274	97.1	9.972	-0.068	RP	-		1.13209e+08	1.11953e+08	1.1566e+08	3.10045e+08	3.15827e+08	3.0798e+08	2.32005e+08	1.96217e+08	2.48568e+08	3.41137e+06	1.79806e+08	433422	1.79338e+08	202868	1.79828e+08	1.34922e+06	1.79657e+08	1.13209e+08	3.10045e+08	2.32005e+08	1.65957	1.30681	11.8607	2.739	2.049	0.748	1.45	1.04	-0.42	5.42091e-06	5.78042e-05	0.00328683	0.00012847	0.000169896	0.00634387
β-Nicotinamide adenine dinucleotide (NAD+)	N7004	15846	663.108	-1.3663	97.4	15.857	-0.047	pHILIC	+		3.61817e+08	4.23021e+08	4.15591e+08	4.73882e+08	3.93792e+08	4.14029e+08	4.58816e+08	5.79621e+08	5.96397e+08	399791	3.39447e+08	443248	3.5126e+08	430010	3.37598e+08	424350	2.51958e+08	4.15591e+08	4.14029e+08	5.79621e+08	8.34665	9.7478	13.7738	0.996	1.395	1.4	-0.01	0.48	0.49	0.765226	0.0355083	0.085774	1	0.0599417	0.152012
β-Nicotinamide adenine dinucleotide (NAD+)	N7004	15846	663.109	-0.0515978	98.6	9.568	0.034	RP	-		5.87727e+07	6.03391e+07	7.00965e+07	6.91311e+07	6.93794e+07	7.11894e+07	9.72097e+07	9.19975e+07	1.0013e+08	283783	6.50214e+07	233450	6.35242e+07	177895	6.51665e+07	231709	6.45707e+07	6.03391e+07	6.93794e+07	9.72097e+07	9.72869	1.60738	4.2714	1.15	1.611	1.401	0.2	0.69	0.49	0.164344	0.000336713	0.0015864	0.389687	0.000782794	0.00331429
β-Nicotinamide adenine dinucleotide reduced (NADH)	N8129	16908	665.125	-0.360453	96.6	15.657	-0.056	pHILIC	-		1.10483e+07	7.36407e+06	7.52625e+06	1.04994e+07	9.07567e+06	1.08842e+07	3.39376e+07	4.19413e+07	3.54436e+07	277529	1.16443e+07	316903	1.33718e+07	314570	1.13391e+07	303001	1.12908e+07	7.52625e+06	1.04994e+07	3.54436e+07	24.0782	9.38339	11.4623	1.395	4.709	3.376	0.48	2.24	1.76	0.411685	6.47504e-05	0.000134206	0.699591	0.000326542	0.000670791
β-Nicotinamide adenine dinucleotide phosphate (NADP)	NADP-RO	18009	744.083	-1.86146		19.461	0.279	pHILIC	+	x	1.66317e+07	2.21171e+07	1.63094e+07	1.5294e+07	1.09724e+07	1.17433e+07	3.0639e+06	9.6518e+06	1.00385e+07	435491	9.14057e+06	450154	1.15097e+07	416963	8.8564e+06	434202	1.85411e+08	1.66317e+07	1.17433e+07	9.6518e+06	17.7848	18.1928	51.6819	0.706	0.58	0.822	-0.5	-0.79	-0.28	0.54956	0.0568724	0.228166	0.847728	0.0901041	0.346629
L-α-Phosphatidylcholine	P3556	64482	757.56	-2.62288		2.357	0.225	pHILIC	+	-	7.47345e+08	7.89735e+08	6.22766e+08	1.09981e+09	8.0603e+08	8.42863e+08	1.57901e+09	8.05746e+08	8.26361e+08	467391	5.42786e+08	1.7469e+06	5.74177e+08	868568	5.35581e+08	1.02762e+06	3.73425e+08	7.47345e+08	8.42863e+08	8.26361e+08	12.0551	17.4675	41.1645	1.128	1.106	0.98	0.17	0.14	-0.03	0.519667	0.277073	0.847672	0.816868	0.359337	0.946764
Coenzyme A	C4282	15346	767.115	-0.771789		16.985	0.082	pHILIC	+	x	1.38184e+07	1.20563e+07	1.08842e+07	1.18446e+06	1.00361e+06	1.0265e+06	2.95641e+06	6.88044e+06	5.25443e+06	445462	3.38362e+06	436562	3.94359e+06	425028	3.31316e+06	435684	9.30914e+06	1.20563e+07	1.0265e+06	5.25443e+06	12.0538	9.18988	39.1931	0.085	0.436	5.119	-3.55	-1.2	2.36	7.06127e-05	0.0110295	0.00109472	0.00110195	0.0219418	0.0037049
Flavin adenine dinucleotide (FAD)		16238	785.157	-0.811558		12.651	0.28	pHILIC	+		2.75024e+07	2.8344e+07	2.34058e+07	3.83235e+07	2.86594e+07	2.85267e+07	2.73746e+07	2.85071e+07	2.62434e+07	611764	2.07991e+07	665130	2.27086e+07	656791	2.06002e+07	644562	1.45026e+07	2.75024e+07	2.86594e+07	2.73746e+07	10.0004	17.6472	4.13468	1.042	0.995	0.955	0.06	-0.01	-0.07	0.221449	0.915257	0.361053	0.455714	0.959097	0.509392
detected with pHILIC and RP
MS2 is missing or fragmentation pattern does not exactly match
*not properly integrated in Batch 2019
**Compounds with no ordering numbers were derived as aliquots from cooperations partners and confirmed by MS2 matching to public databases (m/z cloud, METLIN, HMDB)
***MS/MS macth score was derived from internal database by mz Vault; no reported match score means that MS2 was confirmed by manual confirmation or mz/ cloud

## Sheet: BC filtered ratios 0.5 to 5
Name	Monoisotopic mass detected	RT [min]	pHILIC/RP	detected polarity	no MS2 (x)/ no fragment match (-)	Norm. Area: 20200428_sample_D_sw_RP_yeast_B2017_0022_T1.raw (F8)	Norm. Area: 20200428_sample_D_sw_RP_yeast_B2017_0011_T1.raw (F9)	Norm. Area: 20200428_sample_D_sw_RP_yeast_B2017_0064_T1.raw (F12)	Norm. Area: 20200428_sample_D_sw_RP_yeast_B2018_0049_T1.raw (F7)	Norm. Area: 20200428_sample_D_sw_RP_yeast_B2018_0083_T1.raw (F10)	Norm. Area: 20200428_sample_D_sw_RP_yeast_B2018_0053_T1.raw (F11)	Norm. Area: 20200428_sample_D_sw_RP_yeast_B2019_0054_T1.raw (F15)	Norm. Area: 20200428_sample_D_sw_RP_yeast_B2019_0065_T1.raw (F16)	Norm. Area: 20200428_sample_D_sw_RP_yeast_B2019_0073_T1.raw (F17)	Norm. Area: 20200428_blank_D_pos_RP_p1FA_T1.raw (F5)	Norm. Area: 20200428_QCIS_D_sw_RP_yeast_T1.raw (F6)	Norm. Area: 20200428_blank_D_pos_RP_p1FA_T2.raw (F13)	Norm. Area: 20200428_QCIS_D_sw_RP_yeast_T2.raw (F14)	Norm. Area: 20200428_blank_D_pos_RP_p1FA_T3.raw (F18)	Norm. Area: 20200428_QCIS_D_sw_RP_yeast_T3.raw (F19)	Group Area: B2017	Group Area: B2018	Group Area: B2019	Group CV [%]: B2017	Group CV [%]: B2018	Group CV [%]: B2019	Ratio: (B2018) / (B2017)	Ratio: (B2019) / (B2017)	Ratio: (B2019) / (B2018)	Log2 Fold Change: (B2018) / (B2017)	Log2 Fold Change: (B2019) / (B2017)	Log2 Fold Change: (B2019) / (B2018)	P-value: (B2018) / (B2017)	P-value: (B2019) / (B2017)	P-value: (B2019) / (B2018)	Adj. P-value: (B2018) / (B2017)	Adj. P-value: (B2019) / (B2017)	Adj. P-value: (B2019) / (B2018)
L-(+)-Alanine	89.0476	15.346	pHILIC	+		3.34903e+09	3.53903e+09	3.17082e+09	4.04822e+09	3.44385e+09	3.44063e+09	3.91363e+09	4.07382e+09	4.21434e+09	727520	2.90087e+09	1.89911e+06	2.98264e+09	1.77507e+06	2.88793e+09	3.34903e+09	3.44385e+09	4.07382e+09	5.49179	9.60061	3.69928	1.028	1.216	1.183	0.04	0.28	0.24	0.353671	0.0269742	0.174888	0.630747	0.0469749	0.277548
L-(+)-Lactic acid	90.0316	5.578	pHILIC	-		1.9929e+08	1.60789e+08	1.37817e+08	2.35882e+08	1.82537e+08	2.13929e+08	2.915e+08	3.94232e+08	3.73974e+08	2.76909e+07	1.9598e+08	2.52479e+07	1.98414e+08	2.72559e+07	1.95621e+08	1.60789e+08	2.13929e+08	3.73974e+08	18.7157	12.7198	15.4049	1.33	2.326	1.748	0.41	1.22	0.81	0.226404	0.00279464	0.0182338	0.461516	0.00670952	0.0400773
L-α-Amino-n-butyric acid	103.063	4.375	RP	+		5.37071e+07	5.16292e+07	4.66986e+07	6.45379e+07	6.03109e+07	6.20715e+07	5.77474e+07	5.5874e+07	5.90103e+07	498485	4.35253e+07	813475	4.71694e+07	502798	4.30258e+07	5.16292e+07	6.20715e+07	5.77474e+07	7.10307	3.40787	2.74235	1.202	1.119	0.93	0.27	0.16	-0.1	0.00470251	0.0408716	0.193622	0.0224385	0.0541917	0.247797
γ-Aminobutyric acid (GABA)	103.063	4.079	RP	+		7.44408e+07	6.87395e+07	7.18519e+07	6.14971e+07	6.68874e+07	6.10168e+07	7.48259e+07	5.13188e+07	7.22644e+07	449876	5.62053e+07	523070	5.08055e+07	595295	5.76958e+07	7.18519e+07	6.14971e+07	7.22644e+07	3.98265	5.16304	19.4993	0.856	1.006	1.175	-0.22	0.01	0.23	0.476436	0.65327	0.943855	0.826679	0.705276	0.991438
L-(-)-Serine	105.042	16.723	pHILIC	+		2.20234e+08	2.37445e+08	2.06592e+08	3.58268e+08	2.6761e+08	2.61836e+08	2.75941e+08	2.92844e+08	2.85405e+08	435180	2.06051e+08	585374	2.09356e+08	457455	2.05555e+08	2.20234e+08	2.6761e+08	2.85405e+08	6.98249	18.2779	2.97532	1.215	1.296	1.066	0.28	0.37	0.09	0.0466255	0.0688673	0.947476	0.145523	0.10676	0.999996
L-(-)-Serine	105.043	3.763	RP	+		1.57077e+08	1.69694e+08	1.61664e+08	2.35226e+08	2.66931e+08	2.467e+08	2.35913e+08	2.17701e+08	2.14257e+08	210166	1.8303e+08	474107	1.6777e+08	110523	1.85424e+08	1.61664e+08	2.467e+08	2.17701e+08	3.92268	6.43087	5.22726	1.526	1.347	0.882	0.61	0.43	-0.18	0.00014676	0.000828593	0.083357	0.00140056	0.00167671	0.115475
L-Proline	115.063	12.32	pHILIC	+		1.63968e+10	1.69971e+10	1.51048e+10	1.61709e+10	1.44736e+10	1.40225e+10	1.78292e+10	1.75793e+10	1.85915e+10	2.258e+06	1.29837e+10	3.56957e+06	1.30923e+10	3.12177e+06	1.29653e+10	1.63968e+10	1.44736e+10	1.78292e+10	5.98172	7.60887	2.92934	0.883	1.087	1.232	-0.18	0.12	0.3	0.263325	0.134082	0.0160666	0.513755	0.189837	0.0357615
L-Proline	115.063	4.505	RP	+		2.14158e+09	2.07972e+09	2.05609e+09	1.88876e+09	1.83628e+09	1.85832e+09	2.29384e+09	2.32849e+09	2.38351e+09	5.39839e+06	1.69431e+09	5.35596e+06	1.73511e+09	244069	1.68733e+09	2.07972e+09	1.85832e+09	2.32849e+09	2.10989	1.41597	1.93625	0.894	1.12	1.253	-0.16	0.16	0.33	0.000574964	0.000816301	1.27201e-05	0.00402214	0.001654	5.06837e-05
Fumaric acid	116.011	17.837	pHILIC	-		7.91852e+07	8.86759e+07	8.75572e+07	2.11128e+08	1.90561e+08	1.90601e+08	2.86639e+08	1.42407e+08	1.26718e+08	1.78193e+06	1.24314e+08	2.13438e+06	9.6022e+07	83794.9	1.29727e+08	8.75572e+07	1.90601e+08	1.42407e+08	6.09211	6.00852	47.5837	2.177	1.626	0.747	1.12	0.7	-0.42	0.0173425	0.0355442	0.815432	0.0695928	0.0599661	0.925474
L-(+)-Valine	117.079	12.038	pHILIC	+		1.83751e+09	2.02578e+09	1.76133e+09	2.75593e+09	2.40574e+09	2.47894e+09	2.27895e+09	2.34136e+09	2.52895e+09	8.86491e+07	1.8916e+09	9.08067e+07	1.90494e+09	8.80501e+07	1.88936e+09	1.83751e+09	2.47894e+09	2.34136e+09	7.26048	7.25264	5.46001	1.349	1.274	0.945	0.43	0.35	-0.08	0.00314403	0.010291	0.487477	0.0189519	0.0206924	0.645299
L-(+)-Valine	117.079	6.061	RP	+		2.46979e+08	2.69111e+08	2.4554e+08	3.65497e+08	3.676e+08	3.46839e+08	4.23879e+08	4.34114e+08	4.40791e+08	8.88908e+06	2.70105e+08	1.06032e+07	2.62492e+08	1.09849e+07	2.71468e+08	2.46979e+08	3.65497e+08	4.34114e+08	5.20431	3.17458	1.96762	1.48	1.758	1.188	0.57	0.81	0.25	5.91813e-05	4.55245e-06	0.00203913	0.000737857	1.99946e-05	0.0041209
L-Homoserine	119.058	15.855	pHILIC	+		4.51706e+07	5.41258e+07	3.85985e+07	3.23835e+07	2.72985e+07	3.39251e+07	4.22856e+07	4.07135e+07	5.07965e+07	1.46275e+06	3.04362e+07	435829	3.06133e+07	2.54913e+06	3.04052e+07	4.51706e+07	3.23835e+07	4.22856e+07	16.9565	11.1133	12.1637	0.717	0.936	1.306	-0.48	-0.1	0.38	0.0321224	0.971868	0.0422573	0.109905	0.996972	0.0831466
L-(-)-Threonine	119.058	14.863	pHILIC	+		7.45325e+08	8.2078e+08	6.27769e+08	8.88636e+08	7.36766e+08	7.31872e+08	7.70413e+08	7.14313e+08	7.43007e+08	1.94686e+06	5.71279e+08	2.93689e+06	6.12165e+08	3.47203e+06	5.66275e+08	7.45325e+08	7.36766e+08	7.43007e+08	13.3009	11.343	3.77776	0.989	0.997	1.008	-0.02	0	0.01	0.674351	0.966893	0.811405	0.953566	0.993781	0.923317
L-(-)-Threonine	119.058	3.95	RP	+		1.40871e+08	1.29868e+08	1.25988e+08	1.54614e+08	1.43981e+08	1.45824e+08	1.65043e+08	1.64118e+08	1.5107e+08	190867	1.15531e+08	173164	1.25921e+08	180915	1.13918e+08	1.29868e+08	1.45824e+08	1.64118e+08	5.83814	3.83572	4.88146	1.123	1.264	1.125	0.17	0.34	0.17	0.0657542	0.00736878	0.212026	0.192458	0.0114264	0.268023
Nicotinamide*	122.048	3.862	pHILIC	+		1.32889e+09	1.92839e+09	1.52172e+09	1.21088e+09	1.17878e+09	1.1795e+09	2.3168e+08	9.59375e+08	1.09576e+09	1.29089e+06	1.041e+09	6.32525e+06	1.10402e+09	3.13926e+06	1.03592e+09	1.52172e+09	1.1795e+09	9.59375e+08	19.2117	1.5405	60.9413	0.775	0.63	0.813	-0.37	-0.67	-0.3	0.786662	0.14521	0.335119	1	0.204049	0.481263
Taurine	125.015	15.028	pHILIC	-		2.06654e+07	2.22201e+07	1.96332e+07	2.38305e+07	1.93068e+07	1.87751e+07	2.19346e+07	2.21595e+07	2.30721e+07	95343.4	1.71824e+07	78352.4	1.69641e+07	72838.5	1.72091e+07	2.06654e+07	1.93068e+07	2.21595e+07	6.24881	13.4609	2.69054	0.934	1.072	1.148	-0.1	0.1	0.2	0.977034	0.575225	0.466729	1	0.659514	0.624009
L-Pyroglutamic acid	129.043	9.746	RP	+		6.26412e+08	1.44086e+09	1.68534e+09	1.82775e+09	1.85285e+09	1.96644e+09	2.42272e+09	2.18337e+09	2.09421e+09	1.42006e+06	1.37285e+09	1.43329e+06	1.25455e+09	1.29637e+06	1.38673e+09	1.44086e+09	1.85285e+09	2.18337e+09	44.3244	3.92597	7.60624	1.286	1.515	1.178	0.36	0.6	0.24	0.208519	0.089155	0.789602	0.466527	0.111606	0.862702
Pipecolic acid	129.079	12.014	pHILIC	+		5.14629e+08	5.63552e+08	4.76136e+08	6.14138e+08	4.69435e+08	4.72848e+08	4.09166e+08	4.17508e+08	4.50455e+08	1.01001e+06	3.99163e+08	1.13513e+06	3.97744e+08	1.77963e+06	3.99407e+08	5.14629e+08	4.72848e+08	4.17508e+08	8.45615	15.9166	5.12838	0.919	0.811	0.883	-0.12	-0.3	-0.18	0.998619	0.136568	0.145577	1	0.192967	0.236648
Pipecolic acid	129.079	6.455	RP	+		3.09606e+07	2.51538e+07	2.86224e+07	2.98375e+07	2.74179e+07	2.95463e+07	2.56847e+07	2.7357e+07	3.23928e+07	1.05367e+06	2.41476e+07	475898	2.40253e+07	491335	2.41621e+07	2.86224e+07	2.95463e+07	2.7357e+07	10.3438	4.56536	12.2613	1.032	0.956	0.926	0.05	-0.07	-0.11	0.937097	0.995643	0.964679	0.999999	0.999995	0.999999
Ketoleucine (4-Methyl-2-oxopentanoic acid)	130.063	17.288	RP	-		1.6687e+07	1.87086e+07	2.53468e+07	9.92046e+06	8.53337e+06	1.00641e+07	5.14243e+07	5.57086e+07	5.36861e+07	1.43953e+06	1.68505e+07	1.24174e+06	1.65337e+07	1.20491e+06	1.68995e+07	1.87086e+07	9.92046e+06	5.36861e+07	22.3749	8.89293	3.9982	0.53	2.87	5.412	-0.92	1.52	2.44	0.0013903	0.000290453	1.11228e-05	0.00829883	0.000692963	4.59784e-05
5-Aminolevulinic acid	131.058	12.527	pHILIC	+		6.61544e+08	6.09111e+08	1.12147e+09	1.86263e+09	1.2392e+09	1.21959e+09	1.0698e+09	1.14668e+09	1.08747e+09	1.85761e+06	9.02371e+08	1.67438e+06	9.98035e+08	1.12109e+06	8.93042e+08	6.61544e+08	1.2392e+09	1.08747e+09	35.3532	25.3895	3.65604	1.873	1.644	0.878	0.91	0.72	-0.19	0.0452176	0.228797	0.452143	0.142235	0.303872	0.609146
5-Aminolevulinic acid	131.058	4.189	RP	+		2.92109e+08	3.28855e+08	6.22399e+08	6.6471e+08	7.27276e+08	6.70753e+08	7.77397e+08	7.90957e+08	7.23427e+08	664473	4.80727e+08	193497	4.57048e+08	651542	4.84147e+08	3.28855e+08	6.70753e+08	7.77397e+08	43.6767	5.0191	4.6763	2.04	2.364	1.159	1.03	1.24	0.21	0.0617859	0.0319118	0.854274	0.182113	0.0430504	0.921639
L-(+)-Isoleucine	131.095	10.934	pHILIC	+		4.82321e+08	5.02723e+08	4.61333e+08	5.46866e+08	4.3499e+08	4.61361e+08	4.78512e+08	5.24216e+08	5.08036e+08	1.30984e+07	3.90137e+08	1.53632e+06	4.17325e+08	535050	3.86619e+08	4.82321e+08	4.61361e+08	5.08036e+08	4.29259	12.1572	4.60184	0.957	1.053	1.101	-0.06	0.07	0.14	0.994494	0.780573	0.725193	1	0.847557	0.855192
L-Leucine	131.095	10.529	pHILIC	+		2.69629e+08	2.82622e+08	2.46145e+08	3.56632e+08	3.07307e+08	3.01511e+08	3.10981e+08	3.2506e+08	3.24427e+08	1.19576e+07	2.47971e+08	1.57261e+06	2.52136e+08	1.21573e+06	2.47304e+08	2.69629e+08	3.07307e+08	3.24427e+08	6.94702	9.4122	2.48382	1.14	1.203	1.056	0.19	0.27	0.08	0.0341475	0.0360453	0.998876	0.114583	0.0606658	0.999996
L-(+)-Isoleucine	131.095	10.21	RP	+		1.72279e+08	1.78791e+08	1.8364e+08	1.74931e+08	1.79984e+08	1.68516e+08	2.22147e+08	2.47045e+08	2.24361e+08	267376	1.55682e+08	172915	1.47172e+08	127752	1.57124e+08	1.78791e+08	1.74931e+08	2.24361e+08	3.19839	3.29391	5.96067	0.978	1.255	1.283	-0.03	0.33	0.36	0.821735	0.000778625	0.000504776	0.999999	0.00158807	0.00121745
L-Leucine	131.095	10.481	RP	+		1.41901e+08	1.50052e+08	1.40146e+08	1.76224e+08	2.10568e+08	1.79217e+08	2.00715e+08	1.98794e+08	2.18348e+08	213512	1.43199e+08	396234	1.40346e+08	210572	1.43655e+08	1.41901e+08	1.79217e+08	2.00715e+08	3.67017	10.0831	5.23312	1.263	1.414	1.12	0.34	0.5	0.16	0.00681875	0.00155462	0.303124	0.0306447	0.00290622	0.369974
L-(-)-Asparagine	132.053	16.319	pHILIC	+		4.5903e+08	5.01779e+08	4.19464e+08	4.55617e+08	3.95714e+08	3.64475e+08	4.82458e+08	4.69328e+08	4.81513e+08	540035	3.49385e+08	644975	3.58242e+08	607923	3.48693e+08	4.5903e+08	3.95714e+08	4.81513e+08	8.94774	11.4285	1.5328	0.862	1.049	1.217	-0.21	0.07	0.28	0.224169	0.83052	0.106016	0.458959	0.890092	0.181032
L-(-)-Asparagine	132.053	3.781	RP	+		2.4364e+08	2.46777e+08	2.53663e+08	2.3921e+08	2.46831e+08	2.34042e+08	2.72985e+08	2.87728e+08	2.49804e+08	173116	2.08852e+08	136174	2.11066e+08	269687	2.08556e+08	2.46777e+08	2.3921e+08	2.72985e+08	2.06708	2.68043	7.07626	0.969	1.106	1.141	-0.04	0.15	0.19	0.669779	0.139622	0.045936	0.99757	0.169965	0.0672509
L-Ornithine	132.09	24.356	pHILIC	+		1.52915e+09	1.66233e+09	1.5711e+09	1.28468e+09	9.07051e+08	1.06201e+09	1.55645e+09	1.61429e+09	1.84223e+09	2.85603e+06	1.04253e+09	4.78748e+06	1.00624e+09	6.12469e+06	1.04981e+09	1.5711e+09	1.06201e+09	1.61429e+09	4.28951	17.5019	9.04223	0.676	1.027	1.52	-0.56	0.04	0.6	0.0143526	0.864029	0.00826044	0.0608093	0.917949	0.0202485
L-Ornithine	132.09	3.402	RP	+		8.50224e+08	8.1599e+08	8.76208e+08	6.4721e+08	6.46212e+08	6.58677e+08	1.11073e+09	1.02884e+09	1.07345e+09	202166	6.95462e+08	245624	6.87651e+08	242645	6.96652e+08	8.50224e+08	6.4721e+08	1.07345e+09	3.56388	1.06452	3.82826	0.761	1.263	1.659	-0.39	0.34	0.73	0.000110406	0.000217921	2.49938e-06	0.00114555	0.000542522	1.34064e-05
L-(+)-Aspartic acid	133.037	16.401	pHILIC	-		7.59638e+09	8.13117e+09	6.8092e+09	8.29477e+09	6.56898e+09	6.76166e+09	7.30028e+09	7.33099e+09	7.47893e+09	2.02602e+06	5.71516e+09	552318	5.88621e+09	1.29411e+06	5.69365e+09	7.59638e+09	6.76166e+09	7.33099e+09	8.85204	13.119	1.29607	0.89	0.965	1.084	-0.17	-0.05	0.12	0.825308	0.972727	0.926154	1	0.996972	0.993723
L-(+)-Aspartic acid	133.037	3.844	RP	+		2.19339e+09	2.17097e+09	2.11399e+09	2.35112e+09	2.32299e+09	2.21931e+09	2.62172e+09	2.5205e+09	2.26933e+09	3.33856e+06	1.97445e+09	4.18797e+06	1.93355e+09	4.34834e+06	1.97984e+09	2.17097e+09	2.32299e+09	2.5205e+09	1.89557	3.02117	7.34388	1.07	1.161	1.085	0.1	0.22	0.12	0.321166	0.0332934	0.242453	0.639305	0.044875	0.301797
L-(-)-Malic acid	134.021	17.835	pHILIC	-		1.6799e+09	1.77516e+09	1.57849e+09	3.05e+09	2.73061e+09	2.78944e+09	4.43221e+09	2.71608e+09	2.52563e+09	2.68141e+06	1.93452e+09	127296	2.00589e+09	132977	1.92203e+09	1.6799e+09	2.78944e+09	2.71608e+09	5.8617	5.95033	32.5652	1.66	1.617	0.974	0.73	0.69	-0.04	0.0276296	0.0140036	0.825153	0.0971905	0.0269128	0.932008
L-(-)-Malic acid*	134.022	5.938	RP	-		2.48924e+06	1.50624e+08	1.32082e+08	2.17508e+08	2.10071e+08	2.14027e+08	2.27281e+08	2.8619e+08	2.67878e+08	106852	1.74126e+08	488513	1.66868e+08	139244	1.75111e+08	1.32082e+08	2.14027e+08	2.67878e+08	84.8969	1.73977	11.5758	1.62	2.028	1.252	0.7	1.02	0.32	0.315666	0.255314	0.98332	0.631332	0.297002	0.999999
Adenine	135.054	7.629	pHILIC	+		4.29911e+08	4.77806e+08	4.45604e+08	4.57767e+08	4.66436e+08	4.5905e+08	3.66382e+08	3.74692e+08	3.76824e+08	2.13186e+06	3.67874e+08	3.50113e+06	3.86809e+08	3.88147e+06	3.66213e+08	4.45604e+08	4.5905e+08	3.74692e+08	5.4128	1.01471	1.4806	1.03	0.841	0.816	0.04	-0.25	-0.29	0.686005	0.000939892	0.000506275	0.963977	0.00273308	0.00196155
3-(4-Imidazolyl)-acrylic acid (Urocanic acid)	138.043	10.362	pHILIC	+		6.61097e+07	4.86552e+07	5.15992e+07	8.70964e+07	7.89643e+07	7.76267e+07	1.03263e+08	9.70888e+07	1.13183e+08	1.24615e+06	6.48371e+07	2.75261e+06	6.95154e+07	2.15544e+06	6.43672e+07	5.15992e+07	7.89643e+07	1.03263e+08	16.8501	6.30936	7.76899	1.53	2.001	1.308	0.61	1	0.39	0.0115913	0.000931472	0.0699229	0.0516007	0.00271703	0.128543
Tyrosol	138.068	3.118	pHILIC	-		6.19014e+06	6.58346e+06	6.1952e+06	4.19354e+06	6.0049e+06	5.51604e+06	1.81411e+07	1.40254e+07	1.40486e+07	197282	7.09622e+06	204363	7.27798e+06	167976	7.07289e+06	6.1952e+06	5.51604e+06	1.40486e+07	3.56856	17.8899	15.3817	0.89	2.268	2.547	-0.17	1.18	1.35	0.263964	0.000591444	0.000190372	0.514556	0.00185627	0.000888295
L-(+)-Glutamine	146.069	16.072	pHILIC	+		1.69741e+10	1.88839e+10	1.57487e+10	1.67372e+10	1.44316e+10	1.60863e+10	1.67446e+10	1.93525e+10	1.88984e+10	2.47468e+06	1.39645e+10	2.18558e+06	1.27723e+10	557834	1.41554e+10	1.69741e+10	1.60863e+10	1.88984e+10	9.18462	7.5465	7.59987	0.948	1.113	1.175	-0.08	0.15	0.23	0.444861	0.625762	0.138414	0.738106	0.706498	0.226708
L-(+)-Glutamine	146.069	3.882	RP	+		2.88269e+09	2.43558e+09	2.3588e+09	2.50015e+09	2.41096e+09	2.3285e+09	2.6257e+09	2.62726e+09	2.4132e+09	436330	2.14329e+09	666691	2.08852e+09	736118	2.15154e+09	2.43558e+09	2.41096e+09	2.6257e+09	11.0559	3.55754	4.81898	0.99	1.078	1.089	-0.01	0.11	0.12	0.633359	0.999516	0.61663	0.968754	0.999995	0.696355
L-(+)-Lysine	146.105	25.391	pHILIC	+		6.58807e+08	7.61635e+08	5.80485e+08	1.01465e+09	6.57066e+08	6.54385e+08	6.71555e+08	7.51106e+08	7.27827e+08	1.49895e+06	5.41556e+08	1.80009e+06	5.44192e+08	1.43431e+06	5.41264e+08	6.58807e+08	6.57066e+08	7.27827e+08	13.6214	26.7267	5.70567	0.997	1.105	1.108	0	0.14	0.15	0.615856	0.845273	0.909691	0.907126	0.903146	0.985849
L-(+)-Lysine	146.105	3.405	RP	+		5.93352e+08	5.41168e+08	5.64397e+08	6.51067e+08	6.68342e+08	6.45025e+08	9.06419e+08	8.03374e+08	7.87699e+08	212484	5.64138e+08	174592	5.25386e+08	129494	5.69798e+08	5.64397e+08	6.51067e+08	8.03374e+08	4.61664	1.84802	7.74726	1.154	1.423	1.234	0.21	0.51	0.3	0.0331449	0.000262836	0.00343278	0.112868	0.000633923	0.00658446
L-(+)-Glutamic acid	147.053	15.775	pHILIC	+		1.67679e+10	1.75803e+10	1.51065e+10	2.72267e+10	2.28968e+10	2.28906e+10	2.51229e+10	2.53983e+10	2.55492e+10	3.60552e+06	1.73384e+10	3.74877e+06	1.74525e+10	747190	1.73212e+10	1.67679e+10	2.28968e+10	2.53983e+10	7.64923	10.2789	0.852384	1.366	1.515	1.109	0.45	0.6	0.15	0.0015504	0.00086768	0.749317	0.0110255	0.00255216	0.872288
L-(+)-Glutamic acid	147.053	4.072	RP	+		8.78936e+09	8.67584e+09	8.72806e+09	1.37342e+10	1.26088e+10	1.17179e+10	1.30184e+10	1.22013e+10	1.28201e+10	1.07701e+06	9.34043e+09	965641	8.65953e+09	663941	9.43555e+09	8.72806e+09	1.26088e+10	1.28201e+10	0.65078	7.96412	3.36119	1.445	1.469	1.017	0.53	0.55	0.02	0.000243282	0.00023901	0.999545	0.00205527	0.000586523	0.999999
(+/-)-2-Hydroxyglutaric acid	148.037	17.054	pHILIC	-		1.26434e+09	1.16394e+09	9.77905e+08	1.27776e+09	1.12987e+09	1.11056e+09	3.55682e+09	3.23993e+09	3.01461e+09	1.48909e+07	1.38154e+09	1.57155e+07	1.43588e+09	1.53541e+07	1.3728e+09	1.16394e+09	1.12987e+09	3.23993e+09	12.8005	7.79935	8.32882	0.971	2.784	2.868	-0.04	1.48	1.52	0.899753	3.1172e-05	3.81738e-05	1	0.000187017	0.000250538
(+/-)-2-Hydroxyglutaric acid	148.037	8.954	RP	-	-	3.2314e+07	3.28415e+07	3.05458e+07	3.96529e+07	4.13765e+07	3.96727e+07	8.56801e+06	3.13397e+07	1.30666e+08	639683	4.51084e+07	267264	4.3299e+07	267650	4.53346e+07	3.2314e+07	3.96727e+07	3.13397e+07	3.76934	2.45922	114.19	1.228	0.97	0.79	0.3	-0.04	-0.34	0.9313	0.999072	0.945468	0.999999	0.999995	0.991438
DL-Mevalonic acid	148.074	5.157	pHILIC	-		1.37654e+08	1.3805e+08	8.079e+07	1.42828e+08	7.84991e+07	1.06267e+08	2.87146e+08	3.0338e+08	3.27058e+08	296240	2.39985e+08	474901	3.13539e+08	331973	2.3702e+08	1.37654e+08	1.06267e+08	3.0338e+08	27.7245	29.5468	6.56222	0.772	2.204	2.855	-0.37	1.14	1.51	0.911857	0.00753566	0.00501588	1	0.0156334	0.0133298
DL-Mevalonic acid	148.074	10.342	RP	-		1.36413e+07	1.46617e+07	9.93498e+06	1.76337e+07	1.49039e+07	1.55536e+07	2.94634e+07	2.60055e+07	2.72386e+07	58623.6	1.48005e+07	49308.7	1.45223e+07	45263.9	1.48357e+07	1.36413e+07	1.55536e+07	2.72386e+07	19.5144	8.89577	6.35655	1.14	1.997	1.751	0.19	1	0.81	0.152568	0.000939891	0.00624285	0.370283	0.00186053	0.0111064
L-(-)-Methionine	149.051	11.318	pHILIC	+		4.92303e+08	5.66362e+08	4.82876e+08	6.58832e+08	6.15598e+08	5.85031e+08	6.25873e+08	6.90127e+08	6.47187e+08	455967	4.6146e+08	708444	5.02783e+08	512230	4.56017e+08	4.92303e+08	6.15598e+08	6.47187e+08	8.89814	5.98261	5.00129	1.25	1.315	1.051	0.32	0.39	0.07	0.0320159	0.0104904	0.606712	0.109674	0.0209882	0.754095
L-(-)-Methionine	149.051	7.7	RP	+		1.57462e+08	1.70423e+08	1.71218e+08	2.08281e+08	2.10602e+08	2.07204e+08	1.24495e+08	2.20054e+08	1.89776e+08	203384	1.39792e+08	179484	1.30271e+08	139966	1.41153e+08	1.70423e+08	2.08281e+08	1.89776e+08	4.64185	0.832093	27.4196	1.222	1.114	0.911	0.29	0.16	-0.13	0.311772	0.954483	0.436067	0.625973	0.98179	0.513572
3-Hydroxyanthranilic acid	153.042	9.638	pHILIC	+		7.31193e+07	5.93159e+07	5.34214e+07	3.57484e+07	4.28944e+07	4.34649e+07	1.02849e+08	1.07662e+08	1.04558e+08	1.6207e+06	5.77274e+07	1.50666e+06	4.93026e+07	1.46068e+06	5.87948e+07	5.93159e+07	4.28944e+07	1.04558e+08	16.3192	10.5642	2.32347	0.723	1.763	2.438	-0.47	0.82	1.29	0.00956214	0.00269956	0.000117045	0.0442505	0.00652026	0.000605487
Histidine	155.069	3.62	RP	+		2.50382e+08	2.46209e+08	2.58611e+08	2.99449e+08	2.93136e+08	2.9318e+08	4.22024e+08	3.6192e+08	3.3635e+08	364837	2.53843e+08	358140	2.44587e+08	201996	2.55659e+08	2.50382e+08	2.9318e+08	3.6192e+08	2.50686	1.23024	11.7777	1.171	1.445	1.234	0.23	0.53	0.3	0.0661331	0.00107596	0.0149152	0.192909	0.00209765	0.0244527
Orotic acid	156.017	7.881	pHILIC	-		8.11247e+07	8.61522e+07	7.78882e+07	5.17944e+07	4.12609e+07	4.5239e+07	1.31534e+08	1.22733e+08	1.3676e+08	942682	6.46125e+07	1.04957e+06	6.59316e+07	1.24606e+06	6.43219e+07	8.11247e+07	4.5239e+07	1.31534e+08	5.09562	11.5385	5.43871	0.558	1.621	2.908	-0.84	0.7	1.54	0.000267595	0.000855816	8.26021e-06	0.00290153	0.0025252	7.78622e-05
4,5-Dihydroorotic acid	158.033	9.94	pHILIC	-		8.81957e+06	9.27583e+06	1.01202e+07	1.44271e+07	1.1832e+07	1.11202e+07	1.51435e+07	1.41337e+07	1.62875e+07	160004	9.84973e+06	234851	1.02671e+07	236599	9.77731e+06	9.27583e+06	1.1832e+07	1.51435e+07	7.01603	13.9692	7.09504	1.276	1.633	1.28	0.35	0.71	0.36	0.0302771	0.00226576	0.0955283	0.105258	0.00561739	0.165949
2-Oxoadipic acid	160.037	16.293	pHILIC	-		5.6547e+07	6.40437e+07	1.05212e+08	6.06488e+07	4.85159e+07	4.99252e+07	2.55195e+08	2.66891e+08	2.62e+08	723517	8.73984e+07	673759	9.17367e+07	593907	8.68216e+07	6.40437e+07	4.99252e+07	2.62e+08	34.8118	12.5129	2.24739	0.78	4.091	5.248	-0.36	2.03	2.39	0.213288	0.000593711	0.000172568	0.445115	0.00185923	0.000821601
2-Oxoadipic acid	160.037	10.209	RP	-		7.34922e+06	8.07617e+06	1.48034e+07	7.67779e+06	6.53146e+06	6.17251e+06	3.51027e+07	3.36602e+07	3.59112e+07	152614	1.10156e+07	141651	1.09599e+07	129439	1.10222e+07	8.07617e+06	6.53146e+06	3.51027e+07	40.7882	11.5723	3.26813	0.809	4.346	5.374	-0.31	2.12	2.43	0.231678	0.00112448	0.000304077	0.502349	0.00217578	0.0007694
L-2-Aminoadipic acid	161.069	16.319	pHILIC	+		2.09805e+08	2.23195e+08	1.88339e+08	4.66623e+08	3.93233e+08	3.80104e+08	3.43366e+08	3.70482e+08	3.70487e+08	3.73973e+06	2.5358e+08	955402	2.60394e+08	395621	2.52487e+08	2.09805e+08	3.93233e+08	3.70482e+08	8.48973	11.2809	4.33171	1.874	1.766	0.942	0.91	0.82	-0.09	0.00014294	0.000464823	0.220203	0.00180054	0.00152001	0.336534
L-2-Aminoadipic acid	161.069	4.754	RP	+		2.1032e+08	2.11333e+08	1.96054e+08	3.93153e+08	3.7061e+08	3.89797e+08	3.34899e+08	3.35979e+08	3.58895e+08	298869	2.57331e+08	236288	2.64351e+08	181839	2.56246e+08	2.1032e+08	3.89797e+08	3.35979e+08	4.1496	3.16304	3.94839	1.853	1.597	0.862	0.89	0.68	-0.21	2.21197e-06	7.2937e-06	0.0242279	6.3328e-05	2.94062e-05	0.037196
L-Carnitine	161.105	12.969	pHILIC	+		7.6178e+07	8.74438e+07	6.63868e+07	5.78912e+07	3.90472e+07	3.92018e+07	5.10236e+07	5.1393e+07	5.13739e+07	4.5951e+06	4.95884e+07	1.08461e+06	4.58152e+07	686539	5.01456e+07	7.6178e+07	3.92018e+07	5.13739e+07	13.7435	23.8766	0.405761	0.515	0.674	1.31	-0.96	-0.57	0.39	0.0121738	0.0439795	0.538557	0.0531822	0.0721211	0.694586
Phenylpyruvic acid	164.047	2.403	pHILIC	-		8.10116e+07	9.51348e+07	1.50828e+08	8.7062e+07	8.0304e+07	8.00478e+07	4.29845e+08	3.88486e+08	3.81358e+08	190260	1.46395e+08	122689	1.54398e+08	124159	1.45309e+08	9.51348e+07	8.0304e+07	3.88486e+08	33.8681	4.8232	6.54672	0.844	4.084	4.838	-0.24	2.03	2.27	0.333318	0.000352611	0.000137111	0.604449	0.00120938	0.000681673
4-Coumaric acid	164.047	18.464	RP	-	-	1.98742e+07	1.7942e+07	2.14627e+07	1.35647e+07	1.34812e+07	1.24091e+07	5.17052e+07	6.54595e+07	5.3629e+07	1.62901e+06	1.90952e+07	933424	1.61028e+07	112629	1.93809e+07	1.98742e+07	1.34812e+07	5.3629e+07	8.92285	4.90009	13.0825	0.678	2.698	3.978	-0.56	1.43	1.99	0.00455569	2.29094e-05	3.12579e-06	0.0220097	7.56794e-05	1.59635e-05
DL-Methionine sulfoxide	165.046	13.721	pHILIC	+		1.87209e+09	1.99542e+09	1.78837e+09	1.82749e+09	1.42284e+09	1.32868e+09	1.24596e+09	1.23916e+09	1.22663e+09	1.36305e+06	1.21763e+09	1.71212e+06	1.25659e+09	646649	1.21278e+09	1.87209e+09	1.42284e+09	1.23916e+09	5.52459	17.3632	0.792656	0.76	0.662	0.871	-0.4	-0.6	-0.2	0.0856745	0.00563648	0.115248	0.227037	0.0121698	0.194433
DL-Methionine sulfoxide	165.046	4.128	RP	+		4.31764e+08	4.08571e+08	4.20336e+08	3.0927e+08	3.38271e+08	2.8999e+08	2.95873e+08	2.8542e+08	2.74371e+08	185887	2.9806e+08	369365	2.75739e+08	242267	3.01409e+08	4.20336e+08	3.0927e+08	2.8542e+08	2.75966	7.77673	3.76993	0.736	0.679	0.923	-0.44	-0.56	-0.12	0.00103962	0.000243141	0.168134	0.00658712	0.000591962	0.218433
L-(-)-Phenylalanine	165.079	9.917	pHILIC	+		3.7972e+08	4.02825e+08	3.66925e+08	6.2377e+08	5.56653e+08	5.42118e+08	5.02746e+08	5.22927e+08	5.0227e+08	938220	4.07327e+08	995000	4.30415e+08	418065	4.04566e+08	3.7972e+08	5.56653e+08	5.02746e+08	4.74864	7.58584	2.31513	1.466	1.324	0.903	0.55	0.4	-0.15	0.000204634	0.0013772	0.0744236	0.00233665	0.00375588	0.135311
L-(-)-Phenylalanine	165.079	11.995	RP	+		1.70212e+08	1.62232e+08	1.74623e+08	2.40359e+08	2.71187e+08	2.41527e+08	2.48267e+08	2.44942e+08	2.64146e+08	209571	1.82854e+08	222963	1.83227e+08	201577	1.82787e+08	1.70212e+08	2.41527e+08	2.48267e+08	3.71575	6.95996	4.06541	1.419	1.459	1.028	0.5	0.54	0.04	0.00018585	0.000168949	0.985643	0.00167049	0.000432443	0.999999
Pyridoxal	167.058	3.979	pHILIC	+	x	3.43088e+06	3.46749e+06	4.40664e+06	6.93715e+06	6.42541e+06	5.96081e+06	2.06586e+06	5.99241e+06	7.5714e+06	393736	4.12788e+06	419087	3.51804e+06	269383	4.25474e+06	3.46749e+06	6.42541e+06	5.99241e+06	14.6773	7.58197	54.415	1.853	1.728	0.933	0.89	0.79	-0.1	0.310406	0.836374	0.583042	0.576674	0.895	0.735128
cis-Aconitic acid	174.016	19.145	pHILIC	-		4.17022e+07	2.24544e+07	2.52542e+07	2.47686e+07	2.29139e+07	2.26293e+07	2.33131e+07	2.23143e+07	2.11783e+07	343460	2.07987e+07	66384.8	2.01609e+07	260742	2.08816e+07	2.52542e+07	2.29139e+07	2.23143e+07	34.8923	4.95655	4.79664	0.907	0.884	0.974	-0.14	-0.18	-0.04	0.452552	0.312926	0.944688	0.746458	0.399368	0.999996
L-(+)-Arginine	174.111	26.192	pHILIC	+		1.53661e+10	1.60931e+10	1.39919e+10	1.77404e+10	1.43766e+10	1.4095e+10	1.71157e+10	1.83302e+10	1.9197e+10	4.52382e+07	1.23509e+10	7.5769e+07	1.23287e+10	4.69975e+07	1.23538e+10	1.53661e+10	1.43766e+10	1.83302e+10	7.04349	13.1674	5.7397	0.936	1.193	1.275	-0.1	0.25	0.35	0.983847	0.102675	0.127892	1	0.151319	0.212573
L-(+)-Arginine	174.112	3.657	RP	+		5.98164e+09	5.2501e+09	5.34187e+09	7.07276e+09	6.66673e+09	6.36159e+09	8.74086e+09	8.00136e+09	7.32915e+09	290389	5.32082e+09	233027	5.22521e+09	278098	5.34011e+09	5.34187e+09	6.66673e+09	8.00136e+09	7.21355	5.32474	8.80035	1.248	1.498	1.2	0.32	0.58	0.26	0.0381372	0.00177435	0.0521665	0.125447	0.00327345	0.0755144
L-Citrulline	175.096	17.114	pHILIC	+		3.03366e+09	3.31779e+09	2.82757e+09	3.88984e+09	3.29603e+09	3.1742e+09	4.09791e+09	4.01094e+09	3.69793e+09	1.90237e+06	2.70149e+09	418295	2.77971e+09	1.162e+06	2.69202e+09	3.03366e+09	3.29603e+09	4.01094e+09	8.04468	11.0871	5.34527	1.086	1.322	1.217	0.12	0.4	0.28	0.265795	0.0235814	0.204267	0.517048	0.0421192	0.317009
L-Citrulline	175.096	4.143	RP	+		8.20939e+08	7.61232e+08	7.35556e+08	8.21955e+08	8.50329e+08	7.85912e+08	8.93066e+08	8.30865e+08	8.74092e+08	273464	6.48258e+08	225000	6.36847e+08	177726	6.49956e+08	7.61232e+08	8.21955e+08	8.74092e+08	5.67027	3.94003	3.68113	1.08	1.148	1.063	0.11	0.2	0.09	0.310777	0.0469734	0.353262	0.624787	0.0616476	0.425677
L-(-)-Tyrosine	181.074	13.4	pHILIC	+		1.03513e+08	1.11711e+08	9.96085e+07	2.29927e+08	1.91766e+08	1.89999e+08	1.75424e+08	1.79694e+08	1.88522e+08	977928	1.32378e+08	789866	1.37795e+08	820275	1.31635e+08	1.03513e+08	1.91766e+08	1.79694e+08	5.88574	11.064	3.68623	1.853	1.736	0.937	0.89	0.8	-0.09	8.34973e-05	0.000245808	0.218569	0.00124203	0.000906134	0.33458
L-(-)Tyrosine	181.074	10.372	RP	+		5.49016e+07	5.67492e+07	5.78084e+07	1.17003e+08	1.1793e+08	1.17716e+08	1.13494e+08	1.04962e+08	1.1827e+08	201319	7.85953e+07	173445	7.22324e+07	123640	7.95366e+07	5.67492e+07	1.17716e+08	1.13494e+08	2.60435	0.413011	6.00635	2.074	2	0.964	1.05	1	-0.05	1.09746e-06	1.46186e-06	0.347074	4.35043e-05	8.27851e-06	0.4192
NG-Methyl-L-arginine	188.127	24.645	pHILIC	+		2.62311e+07	2.55818e+07	1.97535e+07	2.57515e+07	1.69586e+07	1.66275e+07	2.13626e+07	2.22738e+07	2.28563e+07	370315	1.5353e+07	323465	1.65841e+07	296046	1.52388e+07	2.55818e+07	1.69586e+07	2.22738e+07	14.9534	26.163	3.39676	0.663	0.871	1.313	-0.59	-0.2	0.39	0.379165	0.885412	0.620771	0.661126	0.935009	0.766481
Gluconic acid	196.058	4.089	RP	-		2.40438e+08	2.30612e+08	2.5342e+08	2.92156e+08	2.9648e+08	2.876e+08	2.64536e+08	2.36805e+08	2.38175e+08	67205.5	2.12266e+08	57312.5	2.04372e+08	53294.2	2.13702e+08	2.40438e+08	2.92156e+08	2.38175e+08	4.73737	1.52037	6.34048	1.215	0.991	0.815	0.28	-0.01	-0.29	0.00543157	0.858901	0.00927377	0.0252169	0.897204	0.0158774
NG,NG-dimethylarginine	202.143	22.997	pHILIC	+		2.293e+07	2.76675e+07	2.22357e+07	3.56636e+07	2.63982e+07	2.29076e+07	3.76579e+07	3.08464e+07	2.68526e+07	335355	1.94194e+07	308310	2.01028e+07	277828	1.9342e+07	2.293e+07	2.63982e+07	3.08464e+07	12.1761	23.2752	17.1886	1.151	1.345	1.169	0.2	0.43	0.22	0.615227	0.238667	0.687748	0.907126	0.314306	0.825462
L-Tryptophan	204.09	11.826	pHILIC	+		1.22157e+08	1.15654e+08	9.67146e+07	3.08027e+08	2.59762e+08	2.71049e+08	1.6844e+08	1.66465e+08	1.73904e+08	519018	1.59769e+08	517784	1.65853e+08	483164	1.59097e+08	1.15654e+08	2.71049e+08	1.6844e+08	11.854	9.02906	2.27216	2.344	1.456	0.621	1.23	0.54	-0.69	3.42783e-05	0.00256465	0.00110471	0.000668665	0.00624815	0.00371677
L-Tryptophan	204.09	13.879	RP	+		1.98581e+07	1.75438e+07	1.66831e+07	4.01225e+07	4.1538e+07	4.16096e+07	3.87043e+07	3.68192e+07	3.98828e+07	254722	2.54051e+07	179037	2.54325e+07	122344	2.54014e+07	1.75438e+07	4.1538e+07	3.87043e+07	9.10798	2.04109	4.01706	2.368	2.206	0.932	1.24	1.14	-0.1	5.17832e-06	8.7346e-06	0.398375	0.00012847	3.43606e-05	0.475222
L-Kynurenine	208.085	10.964	pHILIC	+		8.89931e+06	7.23701e+06	9.61769e+06	2.34096e+07	2.12224e+07	2.26401e+07	1.867e+07	2.05256e+07	2.15642e+07	435112	1.43167e+07	752058	1.37351e+07	561448	1.43889e+07	8.89931e+06	2.26401e+07	2.05256e+07	14.2245	4.94778	7.23946	2.544	2.306	0.907	1.35	1.21	-0.14	5.14978e-05	9.84066e-05	0.459993	0.000882057	0.00044874	0.617648
L-Kynurenine	208.085	12.203	RP	+		4.1131e+06	2.97108e+06	4.47486e+06	9.88983e+06	9.94108e+06	9.55481e+06	1.4167e+07	1.26805e+07	1.39114e+07	267942	6.96005e+06	189809	6.75501e+06	137098	6.9878e+06	4.1131e+06	9.88983e+06	1.39114e+07	20.3712	2.14173	5.85012	2.404	3.382	1.407	1.27	1.76	0.49	0.000271405	5.02352e-05	0.0498545	0.00222493	0.00015022	0.0725754
L-(+)-Cystathionine	222.067	18.692	pHILIC	+		3.49283e+08	3.92293e+08	3.10581e+08	3.29552e+08	2.61066e+08	2.4863e+08	2.79974e+08	3.00874e+08	2.99121e+08	2.62219e+06	2.20457e+08	778205	2.34053e+08	531043	2.19763e+08	3.49283e+08	2.61066e+08	2.99121e+08	11.6546	15.577	3.95249	0.747	0.856	1.146	-0.42	-0.22	0.2	0.102332	0.217887	0.82798	0.257943	0.29074	0.93368
L-(+)-Cystathionine	222.067	3.698	RP	+		3.50889e+08	3.47092e+08	3.24513e+08	3.81533e+08	3.64247e+08	3.63212e+08	4.64469e+08	4.56819e+08	3.96669e+08	270801	3.23573e+08	213840	3.19117e+08	174075	3.24126e+08	3.47092e+08	3.64247e+08	4.56819e+08	4.18358	2.78416	8.45245	1.049	1.316	1.254	0.07	0.4	0.33	0.27216	0.00429674	0.0263459	0.572462	0.00705177	0.0400893
5-Methoxy-DL-tryptophan	234.1	10.658	pHILIC	+	-	1.84772e+07	1.18301e+07	6.90845e+06	1.38414e+07	1.79288e+07	1.52091e+07	7.2248e+06	8.64477e+06	9.41956e+06	471827	9.67043e+06	353678	9.9527e+06	332639	9.64396e+06	1.18301e+07	1.52091e+07	8.64477e+06	46.801	13.2866	13.2041	1.286	0.731	0.568	0.36	-0.45	-0.82	0.480979	0.463054	0.103112	0.776478	0.557769	0.177152
Uridine	244.069	8.764	pHILIC	-		9.18227e+06	8.9267e+06	8.50268e+06	7.2606e+06	6.94288e+06	6.64804e+06	7.85581e+06	7.51574e+06	7.87407e+06	118235	6.72122e+06	144169	6.64579e+06	148949	6.73408e+06	8.9267e+06	6.94288e+06	7.85581e+06	3.86963	4.40759	2.60455	0.778	0.88	1.131	-0.36	-0.18	0.18	0.000484186	0.0103105	0.0265535	0.0044447	0.0207168	0.0557049
2'-Deoxyadenosine	251.102	5.903	pHILIC	+		1.37031e+07	1.49479e+07	1.47756e+07	8.09634e+06	7.74419e+06	7.25963e+06	1.98701e+07	1.98965e+07	2.06805e+07	344537	1.01218e+07	417741	1.07164e+07	396184	1.00495e+07	1.47756e+07	7.74419e+06	1.98965e+07	4.65956	5.45576	2.28526	0.524	1.347	2.569	-0.93	0.43	1.36	4.80848e-06	0.000219893	6.25713e-07	0.000182527	0.000830214	1.54781e-05
Choline glycerophosphate	257.103	15.161	pHILIC	+		3.44839e+09	2.32474e+09	3.10034e+09	2.45928e+09	1.82793e+09	1.82368e+09	2.85229e+09	2.71491e+09	2.95479e+09	400222	2.1251e+09	737732	2.25066e+09	653737	2.10661e+09	3.10034e+09	1.82793e+09	2.85229e+09	19.4474	17.9553	4.23719	0.59	0.92	1.56	-0.76	-0.12	0.64	0.0613835	0.974602	0.0805735	0.179237	0.997325	0.144528
Choline glycerophosphate	257.103	3.978	RP	+		1.26827e+08	1.10319e+08	1.08358e+08	6.65013e+07	6.4066e+07	6.615e+07	1.11848e+08	1.05544e+08	1.07835e+08	304071	7.67312e+07	259454	7.41382e+07	189111	7.71144e+07	1.10319e+08	6.615e+07	1.07835e+08	8.80847	2.00753	2.94317	0.6	0.977	1.63	-0.74	-0.03	0.71	3.49792e-05	0.433021	6.61647e-05	0.000482838	0.483009	0.000205816
D-Fructose 6-phosphate	260.029	18.096	pHILIC	-	x	3.05104e+06	2.53219e+06	4.44216e+06	6.18917e+06	3.90519e+06	5.40882e+06	8.14369e+06	8.3508e+06	8.55577e+06	102771	3.76975e+06	85151	3.73385e+06	110113	3.77696e+06	3.05104e+06	5.40882e+06	8.3508e+06	29.5537	22.4649	2.46754	1.773	2.737	1.544	0.83	1.45	0.63	0.0970067	0.00410006	0.0667649	0.248851	0.00927301	0.123627
D-Glucose 6-phosphate*	260.029	18.688	pHILIC	-		2.61412e+06	2.72959e+06	9.36131e+06	1.54332e+07	1.0372e+07	1.27735e+07	1.16626e+07	1.44637e+07	9.90617e+06	100601	7.52201e+06	94789.5	9.01258e+06	86349.7	7.32609e+06	2.72959e+06	1.27735e+07	1.16626e+07	78.8014	19.6873	19.1382	4.68	4.273	0.913	2.23	2.1	-0.13	0.0467702	0.0587172	0.981527	0.145813	0.092661	0.999996
Adenosine	267.097	7.706	pHILIC	+		6.91081e+08	7.47607e+08	6.75356e+08	4.53432e+08	4.36563e+08	4.39944e+08	3.65683e+08	4.24913e+08	3.65136e+08	730266	4.36547e+08	778564	4.72302e+08	698640	4.33077e+08	6.91081e+08	4.39944e+08	3.65683e+08	5.39212	2.01331	8.91782	0.637	0.529	0.831	-0.65	-0.92	-0.27	0.000198867	4.25349e-05	0.0607068	0.00229884	0.000237552	0.113911
Adenosine	267.097	10.246	RP	+		8.38217e+07	8.14952e+07	7.84472e+07	5.21589e+07	4.97353e+07	4.65962e+07	4.53658e+07	4.80818e+07	4.92968e+07	209348	5.24764e+07	171190	5.18938e+07	119425	5.2542e+07	8.14952e+07	4.97353e+07	4.80818e+07	3.31714	5.63471	4.23008	0.61	0.59	0.967	-0.71	-0.76	-0.05	2.56787e-05	1.63064e-05	0.57194	0.00038543	5.8221e-05	0.651598
D-Sedoheptulose 7-phosphate	290.04	18.406	pHILIC	-	-	2.03896e+06	2.69842e+06	2.32811e+06	1.05868e+07	9.37748e+06	9.57251e+06	8.79548e+06	6.00015e+06	8.44146e+06	86130.5	5.80967e+06	84266.8	5.16662e+06	74877.6	5.90898e+06	2.32811e+06	9.57251e+06	8.44146e+06	14.0356	6.59432	19.6498	4.112	3.626	0.882	2.04	1.86	-0.18	5.852e-05	0.000176998	0.179934	0.000963156	0.000703327	0.283474
Argininosuccinic acid	290.122	18.646	pHILIC	+		2.22134e+08	1.05561e+08	1.10329e+08	2.73916e+08	2.12303e+08	2.35689e+08	2.91879e+08	3.14774e+08	3.31885e+08	297986	1.70763e+08	320436	1.71241e+08	303375	1.70696e+08	1.10329e+08	2.35689e+08	3.14774e+08	45.1826	12.9252	6.41614	2.136	2.853	1.336	1.1	1.51	0.42	0.0821112	0.0176484	0.454527	0.220507	0.0328307	0.611479
Argininosuccinic acid	290.122	4.184	RP	+		1.19522e+08	5.09425e+07	5.92724e+07	1.25039e+08	1.28569e+08	1.23476e+08	1.98812e+08	1.8157e+08	2.01874e+08	300762	9.70118e+07	252618	9.51802e+07	201386	9.73071e+07	5.92724e+07	1.25039e+08	1.98812e+08	48.8675	2.07572	5.63986	2.11	3.354	1.59	1.08	1.75	0.67	0.086967	0.00853081	0.192166	0.241818	0.0130581	0.246342
5'-S-Methyl-5'-thioadenosine (MTA)	297.089	4.063	pHILIC	+		1.25878e+09	1.22882e+09	1.1532e+09	1.74891e+09	1.75896e+09	1.75835e+09	1.38658e+09	1.50011e+09	1.68974e+09	379204	1.3843e+09	443688	1.42945e+09	354345	1.37933e+09	1.22882e+09	1.75835e+09	1.50011e+09	4.4831	0.320794	10.0404	1.431	1.221	0.853	0.52	0.29	-0.23	0.000907376	0.0110281	0.0709969	0.00726159	0.0219418	0.130007
5-Deoxy-5´-(methylthio) adenosine (MTA)	297.089	12.85	RP	+		1.50936e+08	1.41503e+08	1.32778e+08	2.35669e+08	2.2025e+08	2.1578e+08	2.18282e+08	2.01846e+08	2.12581e+08	261802	1.54317e+08	192606	1.48371e+08	127089	1.55095e+08	1.41503e+08	2.2025e+08	2.12581e+08	6.40706	4.66038	3.95717	1.556	1.502	0.965	0.64	0.59	-0.05	8.35655e-05	0.00018502	0.385359	0.000964121	0.000468152	0.460761
N-Acetyl-α-D-glucosamine 1-phosphate	301.056	16.674	pHILIC	-	x	5.42444e+06	5.6924e+06	4.43106e+06	6.29739e+06	4.99819e+06	5.16412e+06	5.36278e+06	5.79187e+06	6.61367e+06	63619.3	4.0924e+06	61004.1	4.27951e+06	59451.3	4.05635e+06	5.42444e+06	5.16412e+06	5.79187e+06	12.8222	12.8875	10.7321	0.952	1.068	1.122	-0.07	0.09	0.17	0.836888	0.416201	0.725498	1	0.512318	0.855193
Thymidine 5'-monophosphate (5'-TMP)	322.056	13.085	pHILIC	-	x	1.04679e+07	1.28464e+07	1.00009e+07	1.16974e+07	1.15043e+07	1.0246e+07	1.08684e+07	1.12056e+07	1.32452e+07	140912	7.73726e+06	137705	7.18921e+06	137651	7.85217e+06	1.04679e+07	1.15043e+07	1.12056e+07	13.7416	7.06938	10.9236	1.099	1.07	0.974	0.14	0.1	-0.04	0.995031	0.775565	0.825834	1	0.84277	0.932008
Thymidine 5'-monophosphate (5'-TMP)	322.057	10.074	RP	-	x	3.06438e+06	2.80308e+06	2.66158e+06	2.60752e+06	2.33206e+06	2.3431e+06	3.34649e+06	3.0444e+06	2.76852e+06	109356	2.15466e+06	67721.9	2.12798e+06	49964.5	2.156e+06	2.80308e+06	2.3431e+06	3.0444e+06	7.18782	6.42407	9.46845	0.836	1.086	1.299	-0.26	0.12	0.38	0.103598	0.545433	0.0266055	0.27425	0.59635	0.0404446
Cytidine-5'-monophosphate (5'-CMP)	323.051	17.743	pHILIC	+		8.89208e+07	9.46288e+07	8.05735e+07	8.35171e+07	6.75776e+07	7.10155e+07	8.24045e+07	7.87804e+07	7.79409e+07	374934	6.42914e+07	405825	6.23741e+07	395688	6.45415e+07	8.89208e+07	7.10155e+07	7.87804e+07	8.02898	11.3299	2.97598	0.799	0.886	1.109	-0.32	-0.17	0.15	0.0846589	0.366454	0.509137	0.226422	0.457701	0.664575
Cytidine-5'-monophosphate (5'-CMP)	323.052	5.517	RP	+		7.61004e+07	7.14358e+07	7.23999e+07	5.88901e+07	5.55965e+07	5.32803e+07	7.46854e+07	7.00615e+07	7.10553e+07	371804	5.56508e+07	290643	5.57798e+07	218670	5.56353e+07	7.23999e+07	5.55965e+07	7.10553e+07	3.35886	5.0411	3.38364	0.768	0.981	1.278	-0.38	-0.03	0.35	0.000396728	0.833711	0.000592259	0.00306671	0.873842	0.00139979
Uridine 5'-monophosphate (5'-UMP)	324.036	16.811	pHILIC	-		2.39617e+08	2.46496e+08	2.07145e+08	3.07462e+08	2.28212e+08	2.33305e+08	2.34279e+08	2.55751e+08	2.55811e+08	1.25425e+06	1.7934e+08	1.42541e+06	1.79565e+08	538863	1.79323e+08	2.39617e+08	2.33305e+08	2.55751e+08	9.09478	17.3053	4.99341	0.974	1.067	1.096	-0.04	0.09	0.13	0.578803	0.712041	0.969896	0.873257	0.785903	0.999996
Uridine 5'-monophosphate (5'-UMP)	324.036	6.504	RP	-		1.29613e+08	1.23979e+08	1.29269e+08	1.32868e+08	1.34054e+08	1.26343e+08	1.73538e+08	1.60804e+08	1.76014e+08	433411	1.19268e+08	310021	8.8154e+07	237905	1.23127e+08	1.29269e+08	1.32868e+08	1.73538e+08	2.47461	3.1675	4.79721	1.028	1.342	1.306	0.04	0.42	0.39	0.663143	0.000178193	0.000308609	0.996326	0.000453103	0.00077959
Adenosine 5'-monophosphate (5'-AMP)	347.063	15.428	pHILIC	+		3.11947e+09	3.19398e+09	2.37432e+09	3.4471e+09	1.71916e+09	2.51706e+09	2.60001e+09	2.27397e+09	1.57546e+09	3.60161e+06	2.42175e+09	6.42751e+06	1.94418e+09	3.41335e+06	2.44566e+09	3.11947e+09	2.51706e+09	2.27397e+09	15.6515	33.7672	24.3479	0.807	0.729	0.903	-0.31	-0.46	-0.15	0.771233	0.39026	0.763156	1	0.483138	0.882344
Guanosine 5'-monophosphate (5'-GMP)	363.058	18.725	pHILIC	+		1.09681e+08	1.23043e+08	1.07295e+08	1.17298e+08	9.9407e+07	1.05262e+08	1.03831e+08	1.15503e+08	1.13884e+08	411264	9.22193e+07	981437	9.60696e+07	767213	9.17616e+07	1.09681e+08	1.05262e+08	1.13884e+08	7.48858	8.49937	5.69302	0.96	1.038	1.082	-0.06	0.05	0.11	0.643385	0.94278	0.824958	0.930434	0.977943	0.932008
(-)-Riboflavin	376.138	7.591	pHILIC	+	x	4.93672e+06	4.79041e+06	4.70512e+06	3.50038e+06	3.25222e+06	2.89547e+06	1.11153e+07	1.0661e+07	1.08981e+07	263563	4.51488e+06	316846	4.58149e+06	394117	4.50026e+06	4.79041e+06	3.25222e+06	1.08981e+07	2.43483	9.45503	2.08629	0.679	2.275	3.351	-0.56	1.19	1.74	0.000349774	5.69862e-06	7.60639e-07	0.00353423	5.2504e-05	1.76746e-05
S-Adenosyl-L-homocysteine	384.121	14.797	pHILIC	+		1.98649e+08	2.26665e+08	2.05146e+08	1.74679e+08	1.43574e+08	1.39776e+08	1.65619e+08	1.73691e+08	1.71488e+08	579549	1.34977e+08	598146	1.32654e+08	605216	1.35218e+08	2.05146e+08	1.43574e+08	1.71488e+08	6.97764	12.5424	2.45051	0.7	0.836	1.194	-0.51	-0.26	0.26	0.00698165	0.0466553	0.279474	0.0353359	0.0759297	0.410802
S-Adenosyl-L-homocysteine	384.121	9.868	RP	+		1.99959e+07	1.85379e+07	1.95001e+07	2.13099e+07	1.88669e+07	1.83508e+07	1.91453e+07	1.73322e+07	1.80595e+07	334641	1.65965e+07	245178	1.52866e+07	176835	1.66489e+07	1.95001e+07	1.88669e+07	1.80595e+07	3.83222	8.10217	5.01918	0.968	0.926	0.957	-0.05	-0.11	-0.06	0.98886	0.442715	0.377382	0.999999	0.492755	0.452624
Thymidine 5'-diphosphate (5'-TDP)	402.023	17.243	pHILIC	-	x	1.97486e+06	2.84502e+06	1.88609e+06	1.12469e+06	1.57149e+06	1.56235e+06	295224	1.12411e+06	1.11932e+06	49835.9	1.12064e+06	53693.2	1.23949e+06	53752.1	1.08816e+06	1.97486e+06	1.56235e+06	1.11932e+06	23.7047	17.9896	56.3898	0.791	0.567	0.716	-0.34	-0.82	-0.48	0.520454	0.0639106	0.273864	0.817648	0.0997915	0.404338
Uridine 5'-diphosphate (5'-UDP)	404.002	19.349	pHILIC	-		3.44628e+07	4.07655e+07	2.99422e+07	4.54946e+07	3.46375e+07	3.66897e+07	5.98496e+06	1.79179e+07	2.5877e+07	120906	2.20593e+07	111467	2.23752e+07	101383	2.20246e+07	3.44628e+07	3.66897e+07	1.79179e+07	15.5063	14.8121	60.3374	1.065	0.52	0.488	0.09	-0.94	-1.03	0.95667	0.111304	0.0775409	1	0.162248	0.139803
Adenosine 5'-diphosphate (5'-ADP)	427.029	18.001	pHILIC	+		5.38065e+08	6.10566e+08	4.80526e+08	4.1536e+08	4.03379e+08	3.94486e+08	1.63301e+08	2.83104e+08	4.25359e+08	1.95717e+06	3.28043e+08	1.99708e+06	3.1903e+08	1.57037e+06	3.29921e+08	5.38065e+08	4.03379e+08	2.83104e+08	11.9995	2.59016	45.1463	0.75	0.526	0.702	-0.42	-0.93	-0.51	0.474199	0.0564314	0.270425	0.768181	0.0895064	0.400223
1-oleoyl-3-sn-Phosphatidylethanolamine	479.301	30.942	RP	+/-		2.43294e+07	2.64695e+07	2.65552e+07	2.37354e+07	2.09826e+07	2.47602e+07	6.35028e+07	4.99775e+07	6.47871e+07	1.61018e+06	2.24578e+07	839359	2.39649e+07	907814	2.22837e+07	2.64695e+07	2.37354e+07	6.35028e+07	4.89061	8.43528	13.8074	0.897	2.399	2.675	-0.16	1.26	1.42	0.436026	0.000140012	6.90355e-05	0.78566	0.000366878	0.000213032
1-oleoyl-3-sn-Phosphatidylethanolamine	479.301	30.342	RP	+/-		1.77434e+07	1.92523e+07	2.24442e+07	2.05322e+07	1.73124e+07	2.0827e+07	4.03847e+07	2.25707e+07	5.4384e+07	710561	1.81347e+07	590455	1.93929e+07	571139	1.80531e+07	1.92523e+07	2.05322e+07	4.03847e+07	12.1136	9.96888	40.7657	1.066	2.098	1.967	0.09	1.07	0.98	0.998498	0.0713143	0.0667888	0.999999	0.0909669	0.0943835
Cytidine 5′-diphosphocholine (CDP-choline)	488.107	17.007	pHILIC	+		6.46342e+07	7.22796e+07	5.70046e+07	1.17415e+08	8.04132e+07	8.62669e+07	1.00096e+08	1.09585e+08	1.11372e+08	345911	6.64147e+07	344134	6.85414e+07	321947	6.61258e+07	6.46342e+07	8.62669e+07	1.09585e+08	11.8156	21.0032	5.6633	1.335	1.695	1.27	0.42	0.76	0.35	0.0384605	0.0100235	0.500246	0.125041	0.0201981	0.656631
Cytidine 5'-diphosphocholine (CDP-choline)	488.107	4.496	RP	+		6.53609e+06	5.9938e+06	6.57645e+06	8.48823e+06	8.41613e+06	8.63195e+06	1.15274e+07	1.06942e+07	1.35294e+07	278183	8.11828e+06	182159	7.44402e+06	117895	8.13589e+06	6.53609e+06	8.48823e+06	1.15274e+07	5.1088	1.29079	12.2278	1.299	1.764	1.358	0.38	0.82	0.44	0.00798486	0.000139107	0.00419467	0.0345787	0.000365127	0.0078038
Uridine 5'-diphosphogalactose	566.055	18.602	pHILIC	-		2.19331e+07	2.39895e+07	2.26789e+07	2.73365e+07	2.22297e+07	2.28293e+07	3.30541e+07	2.90363e+07	2.86478e+07	63466	1.93712e+07	63700.6	1.98575e+07	57349.9	1.92895e+07	2.26789e+07	2.28293e+07	2.90363e+07	4.5526	11.5675	8.06579	1.007	1.28	1.272	0.01	0.36	0.35	0.752523	0.0153502	0.0358413	1	0.0292528	0.0720674
Uridine 5'-diphosphate glucose	566.055	4.692	RP	-	x	1.1799e+07	9.19368e+06	1.13615e+07	9.99168e+06	8.76207e+06	8.12922e+06	1.28171e+07	7.06711e+06	1.24431e+07	203152	8.01528e+06	150408	8.714e+06	124494	7.97175e+06	1.13615e+07	8.76207e+06	1.24431e+07	12.9362	10.5684	29.8561	0.771	1.095	1.42	-0.37	0.13	0.51	0.585605	0.984607	0.680386	0.942547	0.999995	0.760026
UDP-N-acetylglucosamine	607.081	17.319	pHILIC	-		2.18795e+08	2.29708e+08	1.98891e+08	3.20665e+08	2.57011e+08	2.33961e+08	3.85283e+08	2.8128e+08	2.50892e+08	328936	2.01355e+08	388670	1.93125e+08	365163	2.02853e+08	2.18795e+08	2.57011e+08	2.8128e+08	7.24098	16.5993	23.045	1.175	1.286	1.094	0.23	0.36	0.13	0.303652	0.103714	0.685917	0.567882	0.15261	0.824098
UDP-N-acetylglucosamine	607.082	4.961	RP	-		1.19145e+08	1.16599e+08	1.14161e+08	1.3108e+08	1.26277e+08	1.25248e+08	1.39513e+08	1.31615e+08	1.468e+08	598671	1.12109e+08	476049	1.14166e+08	349950	1.1189e+08	1.16599e+08	1.26277e+08	1.39513e+08	2.137	2.44115	5.45139	1.083	1.197	1.105	0.12	0.26	0.14	0.0555066	0.0025322	0.0597696	0.167604	0.00444862	0.0852433
L-Glutathione oxidized	612.151	19.596	pHILIC	+		2.88969e+08	3.40665e+08	2.65857e+08	7.60766e+08	6.06889e+08	5.92392e+08	3.34403e+08	4.73759e+08	5.1215e+08	1.37036e+06	3.51562e+08	1.37595e+06	3.84508e+08	1.7036e+06	3.47657e+08	2.88969e+08	6.06889e+08	4.73759e+08	12.832	14.2814	21.2519	2.1	1.639	0.781	1.07	0.71	-0.36	0.00320666	0.0771461	0.0599356	0.0192468	0.118095	0.112917
L-Glutathione oxidized	612.152	9.972	RP	-		1.13209e+08	1.11953e+08	1.1566e+08	3.10045e+08	3.15827e+08	3.0798e+08	2.32005e+08	1.96217e+08	2.48568e+08	3.41137e+06	1.79806e+08	433422	1.79338e+08	202868	1.79828e+08	1.13209e+08	3.10045e+08	2.32005e+08	1.65957	1.30681	11.8607	2.739	2.049	0.748	1.45	1.04	-0.42	5.42091e-06	5.78042e-05	0.00328683	0.00012847	0.000169896	0.00634387
β-Nicotinamide adenine dinucleotide (NAD+)	663.108	15.857	pHILIC	+		3.61817e+08	4.23021e+08	4.15591e+08	4.73882e+08	3.93792e+08	4.14029e+08	4.58816e+08	5.79621e+08	5.96397e+08	399791	3.39447e+08	443248	3.5126e+08	430010	3.37598e+08	4.15591e+08	4.14029e+08	5.79621e+08	8.34665	9.7478	13.7738	0.996	1.395	1.4	-0.01	0.48	0.49	0.765226	0.0355083	0.085774	1	0.0599417	0.152012
β-Nicotinamide adenine dinucleotide (NAD+)	663.109	9.568	RP	-		5.87727e+07	6.03391e+07	7.00965e+07	6.91311e+07	6.93794e+07	7.11894e+07	9.72097e+07	9.19975e+07	1.0013e+08	283783	6.50214e+07	233450	6.35242e+07	177895	6.51665e+07	6.03391e+07	6.93794e+07	9.72097e+07	9.72869	1.60738	4.2714	1.15	1.611	1.401	0.2	0.69	0.49	0.164344	0.000336713	0.0015864	0.389687	0.000782794	0.00331429
β-Nicotinamide adenine dinucleotide reduced (NADH)	665.125	15.657	pHILIC	-		1.10483e+07	7.36407e+06	7.52625e+06	1.04994e+07	9.07567e+06	1.08842e+07	3.39376e+07	4.19413e+07	3.54436e+07	277529	1.16443e+07	316903	1.33718e+07	314570	1.13391e+07	7.52625e+06	1.04994e+07	3.54436e+07	24.0782	9.38339	11.4623	1.395	4.709	3.376	0.48	2.24	1.76	0.411685	6.47504e-05	0.000134206	0.699591	0.000326542	0.000670791
β-Nicotinamide adenine dinucleotide phosphate (NADP)	744.083	19.461	pHILIC	+	x	1.66317e+07	2.21171e+07	1.63094e+07	1.5294e+07	1.09724e+07	1.17433e+07	3.0639e+06	9.6518e+06	1.00385e+07	435491	9.14057e+06	450154	1.15097e+07	416963	8.8564e+06	1.66317e+07	1.17433e+07	9.6518e+06	17.7848	18.1928	51.6819	0.706	0.58	0.822	-0.5	-0.79	-0.28	0.54956	0.0568724	0.228166	0.847728	0.0901041	0.346629
L-α-Phosphatidylcholine	757.56	2.357	pHILIC	+	-	7.47345e+08	7.89735e+08	6.22766e+08	1.09981e+09	8.0603e+08	8.42863e+08	1.57901e+09	8.05746e+08	8.26361e+08	467391	5.42786e+08	1.7469e+06	5.74177e+08	868568	5.35581e+08	7.47345e+08	8.42863e+08	8.26361e+08	12.0551	17.4675	41.1645	1.128	1.106	0.98	0.17	0.14	-0.03	0.519667	0.277073	0.847672	0.816868	0.359337	0.946764
Flavin adenine dinucleotide (FAD)	785.157	12.651	pHILIC	+		2.75024e+07	2.8344e+07	2.34058e+07	3.83235e+07	2.86594e+07	2.85267e+07	2.73746e+07	2.85071e+07	2.62434e+07	611764	2.07991e+07	665130	2.27086e+07	656791	2.06002e+07	2.75024e+07	2.86594e+07	2.73746e+07	10.0004	17.6472	4.13468	1.042	0.995	0.955	0.06	-0.01	-0.07	0.221449	0.915257	0.361053	0.455714	0.959097	0.509392
detected with pHILIC and RP
MS2 is missing or fragmentation pattern does not exactly match
*not properly integrated in Batch 2019
